# Supplementary material for: Testing the stress gradient hypothesis in soil bacterial communities associated with vegetation belts in the Andean Atacama Desert
Source: Environ Microbiome. 2023 Mar 28;18:24. doi: 10.1186/s40793-023-00486-w (PMC10052861; doi:10.1186/s40793-023-00486-w)
Supplement: Supplementary file 7 — Additional file 7: Table S1. Distribution across altitudinal gradient and characteristics of TLT plants. Table S2. Environmental and physicochemical variables. Table S4. Number of OTUs belonging to RSS, RSS-Non-core, BS and BS Non-core for each plant for each plant in the three vegetation belts. Table S6. Microbial co-occurrence networks' parameters. Table S7. Edge properties of abundant nodes in the Networks. Table S9. LEfSe analysis of differences between BS and RSS. Table S10. Summary of the node properties calculated by NetShift. [file 40793_2023_486_MOESM7_ESM.xlsx]

## Sheet: Table S1
	Table S1. Distribution across altitudinal gradient and characteristics of TLT plants.
		Code	Species name	Family	Grow habit	Genbank accession number	CONC number (Herbario de Concepción, Chile)	Life history	Upper marging	Centre	Lower margin	Sampling altitude	Site number
	Prepuna	EXO	Exodeconus integrifolius	Solanaceae	herb	MH115350	184961	annual	3870	3170	2470	2270	18
		CHO	Chorizanthe commissuralis	Polygonaceae	herb	MH115343	185141	annual	3270	3170	3070	3170	14
		ATR	Atriplex imbricata	Amaranthaceae	shrub	MH115335	185123	perennial	3670	3120	2570	3070	15
		AMB	Ambrosia artemisioides	Asteraceae	shrub	MH115333	184973	perennial	3470	2920	2570	2770	18
		ARI	Aristida adscensionis	Poaceae	herb	MH115334	184976	annual	3470	3020	2570	2670	19
		FAG	Fagonia chilensis	Zygophyllaceae	shrub	MH115354	184965	perennial	3170	3920	2670	2670	19
		SOLC	Solanum Chilense	Solanaceae	herb	MH115381	185136	perennial	2870	2870	2770	2770	18
	Puna	BAC	Baccharis tola	Asteraceae	shrub	MH115337	185138	perennial	4270	3820	3370	3770	8
		LUPO	Lupinus oreophilus	Fabaceae	herb	MH115362	185127	perennial	3670	3670	3670	3670	9
		FAB	Fabiana denudata	Solanaceae	shrub	MH115352	185131	perennial	3870	3620	3370	3770	8
		BACB	Baccharis boliviensis	Asteraceae	shrub	MH115336	185139	perennial	3770	3620	3470	3470	11
		ADE	Adesmia erinacea	Fabaceae	shrub	MH115329	184975	perennial	3770	3570	3370	3270	13
		CHU	Chuquiraga atacamensis	Asteraceae	shrub	MH115344	185129	perennial	3770	3570	3370	3470	11
		EPH	Ephedra breana	Ephedraceae	shrub	-	-	perennial	4070	3321	2570	3570	10
	Steppe	MOS	Moschopsis monocephala	Calyceraceae	herb	MH115366	185124	perennial	4480	4375	4270	4370	2
		NAS	Nassella nardoides	Poaceae	herb	MH115370	184978	perennial	4480	4375	4270	4270	3
		SEN	Senecio puchii	Asteraceae	shrub	MH115379	184959	perennial	4480	4327	4170	4370	2
		PYC	Pycnophyllum bryoides	Caryophyllaceae	herb	MH115376	184948	perennial	4480	4327	4170	4174	4
		DEY	Calamagrostis crispa	Poaceae	herb	MH115341	185120	perennial	4480	4327	4170	4270	3
		FES	Calamagrostis cabrerae	Poaceae	herb	MH115340	184947	perennial	4480	4327	4170	4270	3
		MUL	Mulinum crassifolium	Apiaceae	shrub	-	-	perennial	4480	4327	4170	4170	4

## Sheet: Table S2
	Table S2. Environmental and physicochemical variables
		Physiochemical						Micronutrients						Macronutrients				Others
		Elevation (m asl)	Sample	Compartment	MAP	MAT	pH	Cu (µg/L)	Fe (µg/L)	Zn (µg/L)	Cl (µg/L)	Mn (µg/L)	Na (µg/L)	P (ug/L)	Mg (mg/L)	K (mg/L)	Ca (mg/L)	As (µg/L)	Ba (µg/L)	Br (µg/L)	Hg (µg/L)	Kr (µg/L)	Pb (µg/L)	Se (µg/L)	Ti (µg/L)	V (µg/L)
	PREPUNA	2670	ARI	RSS	12.4	12.2	8.3 ± 0.3	62.7 ± 78.3	1030 ± 0 2	69.3 ± 35	6152 ± 3605	15.2 ±	6844 ± 1589	730 1	4.09 ± 0.13	20.16 ± 30.49	48.16 ± 0.48	116 ± 27	21 ± 4.1	40.2 ± 12.7 2	586 ± 6.8	0.1 1	0.8 1	ND	12.4 ± 0.9 2	11.3 ± 35 2
				BS			8.3 ± 0.2	9.2 ± 2.1	183 ± 1.6	47.8 ± 27	3433 ± 786	4.9 1	1381 1	417 ± 221	0.95 1	10.41 ± 2.77	21.05 ± 3.59	75.7 ± 15.7	8.6 1	393 ± 335	361 ± 99.1	ND	ND	ND	44.4 ± 7.8	11.7 ± 0.9
		2670	FAG	RSS	12.4	12.2	8.3 ± 0.2	25 ± 6.5	342 1	ND	4229 ± 2622	17.1 ± 9.7	14432 ± 4066	598 ± 230 2	2.42 ± 1.31	10.02 ±2.35	108.88 ± 93.69	57.1 ± 16.3	61.3 ± 18.4	12.8 ± 10.2	372 ± 190	ND	ND	ND	12.5 1	7.4 ± 1.7
				BS			8.3 ± 0.2	5.2 ± 1,7	898 ± 240	ND	5162 ± 2048	29.3 ± 12.1	8382 1	531 ± 120 2	ND	12.75 ± 2.64 2	12.69 ± 4.76 2	103 ± 41.6	127 ± 171 2	8.7 ± 3.9 2	163 ± 35.7 2	ND	1.3 1	ND	93.7 ± 125 2	8.9 ± 0.3 2
		2770	AMB	RSS	15	11.8	8.2 ± 0.3	11.5 ± 8.9	1406	ND	17564 ± 17738	6.3 ± 8.3	13304 ± 13491 2	286 ± 131 2	4.67 1	24.38 ± 12.10	18.48 ± 8.53	41 ± 6.5	19 ± 5.9	53.6 ± 36.7	333 ± 159	ND	ND	ND	62.3 ± 54.7	6.9 ± 0.6
				BS			8.2 ± 0.3	8.7 ± 2.5	945 ± 470	13.8 1	5865 ± 4352	38 ± 8.8	4002 ± 549	138 ± 54.3	2.84 ± 1.29	11.76 ± 3.45	13.75 ± 6.86	28 ± 5.3	20.3 ± 4.3	16.7± 3.9	219 ± 105	ND	2 1	ND	71.8 ± 32.8	3.6 ± 0.7
		2770	EXO	RSS	15	11.8	8.2 ± 0.3	70.1 ± 87.7	185 1	ND	17032 ± 12614	14.6 ± 18.2 2	12358 ± 4796	613 ± 466	4.34 ± 1.06	17.69 1	29.34± 8.26	76.6 ± 24.7	12.6 1	33.5 ± 7.8	393 ± 125	ND	ND	0.6 1	1.7 1	12.3 ± 2.9
				BS			8.2 ± 0.3	43 ± 22.9	1996 ± 1188 2	192 ± 39.8	3444 ± 915	29.3 ± 23.6	8114 ± 1810 2	847 ± 481	2.27 ± 1.02	21.82 ± 8.64	18.40 ± 3.97	95 ± 36.2	ND	56.7 ± 20.7	258 ± 38.6	0.6 ± 0.4	6.6 ± 7.2 2	ND	470 ± 588 2	22.5 ± 9.3 2
		2770	SOLc	RSS	15	11.8	8.2 ± 0.3	249 ± 78.3	163 ± 0 2	40.1 ± 35	29993 ± 3605	6.3 ± 0 2	10838 ± 1589	2303 ± 84.1	6.27 ± 0.13	58.78 ± 30.49	33.99 ± 0.48	107 ± 3.2	14.4 ± 4.1	43.9 ± 12.7	433 ± 6.8	ND	ND	ND	ND	14.1 ± 0.9
				BS			8.2 ± 0.3	13 ± 1.9	450 ± 154	51 ± 36.4	913 ± 786	9.3 ± 4.1	1147 ± 0 2	667 ± 1.3	1.07 ± 1.02 2	8.13 ± 0.23	10.92 ± 1.93	57.3 ± 5.5	ND	12.7 ± 2.3	115 ± 16.9	ND	1.1 ± 0 2	ND	57.4 ± 53.2	12.9 ± 0.9
		3070	ATR	RSS	25.6	10.6	7.6 ± 0.2	51.5 ± 15.5	1693 ± 514	ND	124313 ± 42010	16.1 ± 4.1	81592 ± 34013	492 ± 270 2	4.11 ± 1.23	39.71 ± 11.44	19.24 ± 4.99	67.2 ± 16.6	55.5 1	270 ± 112.5	488 ± 123	ND	ND	3.4 ± 1.9	108 ± 20.2 2	16.2 ± 5.5
				BS			7.6 ± 0.2	18.3 ± 2.6	3725 ± 1243	0.1 1	149 1	47.1 ± 21.2	4028 1	648 ± 255	1.95 1	11.96 ± 3.01	5.73 ± 2.31	28 ± 3.3	ND	25.1 ± 7.1	102 ± 36.9	0.2 1	3 ± 2.6 2	0.5 1	179 ± 39.3 2	8 ± 0.8
		3170	CHO	RSS	30.2	9.9	7.5 ± 0.4	41.3 ± 12.7	23.2 1	ND	4269 ± 578	1193 ± 236	ND	1725 ± 397	10.06 ± 3.24	33.92 ± 9.85	55.51 ± 21.94	116 ± 18.2	105 ± 26.8	559 ± 227	837 ± 187	ND	ND	ND	ND	6 ± 1.1
				BS			7.5 ± 0.4	30 ± 10.7	1336 ± 613 2	8 ± 6.9	1402 ± 331	174 ± 147	12513 ± 2577 2	333 ± 131	13.62 ± 5.34 2	43.93 ± 11.02	61.11 ± 24.50	13.3 ± 5.3	21.5 ± 6.7	198 ± 26.6 2	1167 ± 419	0.4 1	ND	ND	85.1 ± 36.5	9.5 ± 1.1
			PREPUNA	RSS	17.9	11.5	8	73	691.743	54.7	28936*	181.229	23228*	963.857	5.13857	29.2371	44.8	82.98	41.257	144.71	491.71	0.1	0.8	2	39.46	10.6
				BS			8	18.2	1361.86	52.1167	2909.71	47.4143	5652.43	511.571	3.78333	17.2514	20.5214	56.9	44.35	101.557	340.71	0.5	2.8	0.5	173.057
	PUNA	3470	CHU	RSS	48.6	8.4	6.8 ± 0.4	17.2 ± 5.5	4572 ± 2002 2	ND	9539 ± 3114 2	30.6 ± 11.2 2	21033 ± 5543 2	466 1	5.14 ± 2.00 2	24.03 ± 4.08	18.47 ± 3.19	19.7 ± 5.8	16.3 ± 5.4	44.1 ± 11.3	305 ± 51.2	0.1 1	ND	1.3 1	124 ± 52.2 2	9.1 ± 1.2
				BS			6.8 ± 0.4	21.9 ± 5.3	7412 ± 2665	13.9 1	ND	56.4 ± 16.1	1711 1	475 ± 103	ND	6.36 ± 1.42	4.26 ± 0.45	17.4 ± 5.8	5.7 1	32.3 ± 10.1	76.1 ± 8	ND	2.4 ± 1.2	0.6 1	180 ± 45.6	6.7 ± 0.8
		3470	BACB	RSS	48.6	8.4	6.8 ± 0.4	43.4 ± 18.1	3115 ± 706	ND	5759 ± 1982	144 ± 60.7	7069 1	2367 ± 1202	4.72 1	32.67 ± 5.28	15.83 ± 7.84	22.4 ± 8.9	21.4 ± 9.8 2	62.4 ± 26.4	219 ± 74.7	0.1 1	1.2 1	0.9 ± 0.5 2	129 ± 24.9	10.6 ± 1.2
				BS			6.8 ± 0.4	20.2 ± 4	3986 ± 1337	ND	319 1	131 ± 23.6	ND	1354 ± 270	ND	9.30 ± 2.32	5.58 ± 1.77	14.9 ± 2.1	11.2 1	38.9 ± 16.4	99.2 ± 30.5	ND	3.3 ± 0.7	1.5 1	207 ± 70.9	8.8 ± 1.8
		3570	EPH	RSS	56.4	8	6.1 ± 0.2	18.4 ± 10.7	723 ± 708 2	ND	3095 ± 2561	13.3 ± 5.8	6724 ± 2643	392 ± 223 2	4.00 ± 1.03	11.17 ± 1.21	23.66 ± 15.14	8.3 ± 1.9	18.3 ± 4.4	61.2 ± 7.4	374 ± 224	0.2 1	ND	0.4 1	38.11 ± 22.3 2	5.6 ± 1.4
				BS			6.1 ± 0.2	15.3 ± 11.2	1090 ± 444	39.2 1	283 ± 50.7 2	57.2 ± 48.6	535 1	226 ± 143 2	1.56 ± 0.35 2	3.18 ± 0.72	7.95 ± 1.06	7.2 ± 2.6	ND	13.6 ± 4.4	124 ± 16.4	ND	1.7 ± 0.8	5 1	43.9 ± 28.6	6.1 ± 0.5
		3670	LUPO	RSS	65.2	7.5	6.1 ± 0.2	61 ± 24.9	1072 ± 234	4.3 ± 1.6	395 ± 187	87 ± 17.6	5187 1	444 ± 168	1.08 1	10.82 ± 4.15	8.60 ± 0.36	11.8 ± 1.4	14.4 ± 2.6	102 ± 91.2	164 ± 28	0.4 1	2.3 1	ND	63.6 ± 17.5	7.8 ± 1.1 2
				BS			6.1 ± 0.2	13 ± 5.9	1201 ± 226	3.6 ± 1.1 2	240 ± 140	42.6 ± 22.6	2513 ± 1676 2	421 ± 161	0.73 1	7.58 ± 1.72	8.33 ± 2.59	8.1 ± 3	4.7 ± 3.3	759 ± 163	163 ± 40.5	5.2 1	1.9 1	ND	95.7 ± 21.1	4.4 ± 1.4
		3770	FAB	RSS	75.1	6.9	5.5 ± 0.3	27 ± 9.9	2290 ± 1383	49.5 1	829 ± 764	227 ± 200	1846 1	969 ± 339	5.38 1	13.71 ± 3.91	10.92 ± 6.46	9.6 ± 1.7	18.6 ± 4.4	41.2 ± 10.5	166 ± 79	0.8 ± 1 2	5.4 ± 3.3	0.6 1	79.5 ± 42.8	8 ± 2.2
				BS			5.5 ± 0.3	37.6 ± 5.5	1450 ± 204	ND	4105 ± 1312 2	32.5 ± 7	5547 ± 819 2	959 ± 121	3.57 ± 0.24 2	12.77 ± 3.11	26.57 ± 4.29	8.9 ± 0.4	13 1	59.2 ± 11	308 ± 47.2	ND	ND	ND	44.9 ± 19.8	7.2 ± 1.6
			PUNA	RSS	58.78	7.84	6.3	33.4	2354.4	26.9	3923.4	100.38	8371.8	927.6	4.064	18.48	15.496	14.36	17.8	62.19	245.6	0.32	2.96	0.8	86.842	8.22
				BS			6.3	21.6	3027.8	18.9	1236.75	63.94	2576.5	687	1.95333	7.838	10.538	11.3	8.65	180.6	154.06	5.2	2.325	2.366	114.3	6.64
	STEPPE	4170	MUL	RSS	111.4	5.3	5.3 ± 0.2	34.4 ± 6.8	2427 ± 1005	22.8 ± 9.7	1436 ± 54.3	325 ± 75	3770 1	926 ± 300	3.05 1	33.56 ± 9.82	13.70 ± 2.20	23.4 ± 4.5	32.5 ± 19	56.8 ± 16.6	221 ± 15.4	0.7 ± 0.2	2.1 1	ND	102 ± 28.1	10.1 ± 1
				BS			5.3 ± 0.2	33.5 ± 6.3	2283 ± 1085	9.5 ± 1.7	1823 ± 1758	196 ± 51.5	3209 ± 1558	715 ± 141	1.88 1	7.94 ± 2.53	6.25 ± 3.03	14.8 ± 1.2	15.4 ± 5.7 2	118 ± 42.5	124 ± 52	0.7 ± 0.1 2	0.6 1	ND	82.7 ± 43.4	8.7 ± 2.2
		4174	PYC	RSS	111.4	5.3	5.3 ± 0.2	38.5 ± 16.3	547 ± 239	8 1	7025 ± 6472	590 ± 206	5556 ± 814	ND	2.46 ± 1.58	27.51 ± 10.18	14.82 ± 7.08	11 ± 2.3	33.3 ± 6.3	96.6 ± 62	271 ± 106	0.02 1	ND	0.5 ± 0.2 1	35 ± 27.8	3.1 ± 0.1 2
				BS			5.3 ± 0.2	28.9 ± 15.1	1450 ± 215	12.5 ± 1.6	191 1	123 ± 42	3502 ± 105 2	339 ± 107	ND	5.36 ± 0.58	3.33 ± 0.42	12.4 ± 2.2	ND	188 ± 110	63.6 ± 16.5	0.3 1	ND	0.3 1	74.1 ± 15.8	3.2 ± 0.7
		4270	DEY	RSS	125.9	4.8	5.8 ± 0.1	71 ± 26.5	12462 ± 190	529 ± 208	916 ± 245	102 ± 30.3	ND	267 ± 28	ND	13.75 ± 1.58	6.69 ± 2.29	13.3 ± 3	ND	130 ± 32.8 2	195 ± 23.5	2.8	6.5 1	ND	122 ± 26.5	5.8 ± 0.02 2
				BS			5.8 ± 0.1	15 ± 5.8	1774 ± 322	154 ± 84.2	235 ± 56.5 2	78 ± 10.7	1634 ± 258 2	195 ± 68.3	1.04 1	4.87 ± 1.03	4.68 ± 1.22	9.2 ± 2.4	33.5 1	86.5 ± 84.4	105 ± 24	0.3 1	2.1 1	ND	202 ± 74	6.8 ± 2.5
		4270	NAS	RSS	125.9	4.8	5.8 ± 0.1	62.6 ± 21	4892 ± 474	11.8 ± 2.9	699 1	181 ± 70	ND	647 ± 148	ND	17.88 ± 2.14	6.47 ± 2.18	17.8 ± 5.3	16.4 ± 10.4 2	55.4 ± 10.9	132 ± 25.6	1.2 ± 0.5 2	2.9 1	0.8 1	294 ± 80	7.6 ± 2.2
				BS			5.8 ± 0.1	26 ± 13.4	6004 ± 1529	34.1 ± 12.1 2	ND	117 ± 47.1	1576 1	848 ± 185	ND	5.80 ± 1.42	3.64 ± 1.31	15.4 ± 3.5	111 1	94.3 ± 32.6	85.8 ± 37.7	0.2 1	5.9 ± 3.9 2	0.4 1	638 ± 357	21.7 ± 6
		4270	FES	RSS	125.9	4.8	5.8 ± 0.1	129 ± 41.1	2001 ± 87.5	13 ± 3.2 2	196 ± 62	402 ± 265	3948 1	1040 ± 1080	ND	18.85 ± 3.09	3.52 ± 1.02	25.6 ± 5.8	16.9 ± 9.9 2	28.7 ± 3.4	70.7 ± 10.3	0.3 1	3 1	0.4 ± 0.01	136 ± 15.7	8.3 ± 2.2
				BS			5.8 ± 0.1	8.6 ± 1.2	1217 ± 133	ND	ND	45.2 ± 7.5	1120 ± 249 2	424 ± 54,7	ND	2.63 ± 0.53	1.20 ± 0.02	11 ± 4.1	8.4 1	10.6 ± 3.5	30.7 ± 5.4	0.1 1	0.8 1	0.6*	97 ± 18.5	7.3 ± 2.8
		4370	SEN	RSS	142.4	4.5	5.7 ± 0.4	22 ± 9.4	229 ± 181	95 ± 22	4951 ± 1064	9.8 ± 5	8409 ± 22 2	1205 ± 38 2	3.86 1	18.54 ± 5.97	16.22 ± 7.78	4.8 ± 5.5	18.2 1	77.5 ± 21.7	430 ± 295	ND	ND	ND	32 ± 23	9.7 ± 3.6
				BS			5.7 ± 0.4	5.3 ± 2.8	ND	91.9 ± 89.9	ND	17 ± 0 2	1511 ± 0 2	606 ± 467	2.74 ± 0 2	9.79 ± 2.76	13.20 ± 7.23	12.4 ± 10.5	51.8 ± 0 2	44.7 ± 12.2	197 ± 105	ND	ND	0.6 ± 0 2	80 ± 0 2	6.4 ± 4.3
			STEPPE	RSS	123.81	4.9	5.62	59.6	3759.67	113.267	2537.2	268.3	5420.75	817	3.12333	21.7	10.2367	15.98	23.46	74.166	219.95	1.004	3.625	0.566	120.166	7.4333
				BS			5.62	19.55	2545.6	60.4	749.667	96.0333	2092	521.167	1.88667	6.065	5.38333	12.533	10.36	90.35	101.01	0.32	1.88	0.475	195.633	9.0166
	Values represent the mean among the three replicates ± standard deviation
	1 Value of only one sample
	2 Values represent the mean among the two replicates ± standard deviation
	MAP based on data from the Direccion General de Aguas (see Houston24).
	MAT extracted from Hijmans et al.25 (Data range 1950–2000).

## Sheet: Table S4
	Table S4. Number of OTUs belonging to RSS, RSS-Non-core, BS and BS Non-core for each plant for each plant in the three vegetation belts.
				RSS ALL OTUs	RSS Non-core OTUs		BS ALL OTUs	BS Non-core OTUs
		Code	Species name	Absolute	Absolute	*1Relative	Absolute	Absolute	*2Relative
	Prepuna	CHO	Chorizanthe commisuralis	190	56	17.6725	634	262	17.22
		ATR	Atriplex imbricata	205	46	12.6624
		AMB	Ambrosia artemisioides	226	31	8.6542
		EXO	Exodeconus integrifolius	165	25	7.02897
		SOLc	Solanum chilense	197	108	47.6972
		ARI	Aristida adscensionis	163	20	5.78155
		FAG	Fagonia chilensis	134	11	3.26782
	Puna	BAC	Baccharis tola	131	17	6.74622	472	171	15.43
		FAB	Fabiana denudata	130	13	5.48598
		LUPO	Lupinus oreophilus	138	51	31.4771
		EPH	Ephedra breana	167	31	11.8942
		BACB	Baccharis boliviensis	153	24	11.3004
		CHU	Chuquiraga atacamensis	195	47	15.0703
		ADE	Adesmia erinacea	137	5	1.57222
	Steppe	MOS	Moschopsis monocephala	121	9	4.42141	476	143	7.8
		NAS	Nassella nardoides	158	26	6.54391
		SEN	Senecio puchii	140	9	2.14959
		DEY	Calamagrostis crispa	149	53	26.5034
		FES	Calamagrostis cabrerae	161	43	16.5867
		MUL	Mulinum crassifolium	136	12	2.44395
		PYC	Pycnophyllum bryoides	117	13	4.88524
	*1: Relative (relative abundance) was calculated by considering as 100% the total relative abundance of RSS ALL OTUs and summing the abundance of RSS Non-core OTUs.
	*2: Relative (relative abundance) was calculated by considering as 100% the total relative abundance of BS ALL OTUs and summing the abundance of BS Non-core OTUs.

## Sheet: Table S6
	Table S6. Microbial co-ocurrence networks' parameters
	Parameter	Prepuna		Puna		Steppe		Prepuna-Drivers		Puna-Drivers		Steppe-Drivers
		BS	RSS	BS	RSS	BS	RSS	BS	RSS	BS	RSS	BS	RSS
	Number of nodes	109	103	129	106	123	90	57	64	79	94	72	58
	Number of total interactions	1542	1116	530	578	1086	583	71	210	129	340	163	296
	Number of positive interactions	910	852	427	441	538	376	37	187	114	260	114	157
	Number of negative interactions	632	264	103	137	548	207	34	23	15	80	49	139
	+/- interaction ratio	1.44	3.23	4.15	3.22	0.98	1.82	1.08824	8.13043	7.6	3.25	2.32653	1.1295
	Clustering coefficient	0.52	0.438	0.252	0.32	0.401	0.289	0	0.6	0.1	0.254	0.02	0.39
	Centralization	0.33	0.28	0.17	0.17	0.21	0.28	0.56	0.7	0.17	0.2	0.49	0.49
	Path length	2.1	2.41	3.35	2.78	2.61	2.47	2.67	2.03	5.54	2.97	2.74	2.02
	Average neighbors	28.29	21.67	8.22	10.91	17.66	13.23	2.56	6.56	3.46	7.23	4.67	10.21
	Density	0.26	0.21	0.06	0.1	0.15	0.15	0.07	0.1	0.05	0.08	0.07	0.18

## Sheet: Table S7
	Table S7. Edge properties of abundant nodes in the Networks
		Network	number of nodes with relative abundances > 1%	positive connections	negative connections	pos:neg ratio
	Prepuna	BS	22	422	286	1.47552
		RSS	21	305	102	2.9902
	Puna	BS	8	52	9	5.77778
		RSS	9	73	8	9.125
	Steppe	BS	22	211	264	0.799242
		RSS	18	222	127	1.74803

## Sheet: Table S9
	Table S9. LEfSe analysis of differences between BS and RSS
	PREPUNA
			Pvalues	FDR	LDAscore
	ko00010	Glycolysis / Gluconeogenesis	0.007956	0.017477	-3.78
	ko00020	Citrate cycle (TCA cycle)	0.0058772	0.014063	-3.67
	ko00051	Fructose and mannose metabolism	0.00020687	0.00126	-3.75
	ko00061	Fatty acid biosynthesis	0.00030638	0.001785	-3.66
	ko00071	Lipid metabolism	0.00071582	0.0029975	-3.84
	ko00072	Synthesis and degradation of ketone bodies	0.007956	0.017477	3.34
	ko00100	Steroid biosynthesis	0.70321	0.00049595	2.04
	ko00120	Primary bile acid biosynthesis	0.027727	0.046443	2.32
	ko00121	Secondary bile acid biosynthesis	0.020549	0.037211	-2.08
	ko00130	Ubiquinone and other terpenoid-quinone biosynthesis	0.0026461	0.0077083	-3.34
	ko00195	Photosynthesis	0.0010277	0.0036241	-3.48
	ko00230	Purine metabolism (98)	0.0031186	0.0087061	3.88
	ko00232	Caffeine metabolism	0.012775	0.025937	-2.61
	ko00250	Alanine, aspartate and glutamate metabolism	0.00037151	0.0020743	-3.64
	ko00253	Tetracycline biosynthesis	0.013218	0.026436	-3.17
	ko00260	Glycine, serine and threonine metabolism	0.006345	0.014916	3.5
	ko00300	Lysine biosynthesis	0.0073823	0.016767	-3.29
	ko00311	Penicillin and cephalosporin biosynthesis	0.012315	0.025387	-3.05
	ko00332	Carbapenem biosynthesis	0.0033826	0.0092504	3.05
	ko00350	Tyrosine metabolism	0.20089	0.00020707	3.94
	ko00360	Phenylalanine metabolism	0.010671	0.022341	3.7
	ko00380	Tryptophan metabolism	0.027727	0.046443	3.5
	ko00401	Novobiocin biosynthesis	0.00054236	0.0025956	3.12
	ko00440	Phosphonate and phosphinate metabolism	0.014179	0.027942	3.45
	ko00450	Selenocompound metabolism	0.024358	0.042947	-3.37
	ko00473	D-Alanine metabolism	0.0015938	0.0053391	-2.94
	ko00480	Glutathione metabolism	0.0010277	0.0036241	4.18
	ko00511	Other glycan degradation	0.0092245	0.01962	3.2
	ko00521	Streptomycin biosynthesis	0.0020591	0.0064166	-3.64
	ko00523	Polyketide sugar unit biosynthesis	0.0018917	0.0060353	-3.43
	ko00524	Neomycin	0.00011274	0.00075533	-3.09
	ko00562	Inositol phosphate metabolism	0.025995	0.044658	3.34
	ko00591	Linoleic acid metabolism	0.02281	0.040755	2.37
	ko00592	alpha-Linolenic acid metabolism	0.0046545	0.01155	-3.03
	ko00600	Sphingolipid metabolism	0.016289	0.030743	2.99
	ko00603	Glycosphingolipid biosynthesis - globo and isoglobo series	0.00018725	0.0011948	2.97
	ko00622	Xylene degradation	0.006846	0.015817	3.24
	ko00624	Polycyclic aromatic hydrocarbon degradation	0.025995	0.044658	2.86
	ko00627	Aminobenzoate degradation	0.029557	0.048301	3.39
	ko00630	Glyoxylate and dicarboxylate metabolism	0.28089	0.00025093	4
	ko00633	Nitrotoluene degradation	0.0050338	0.012264	-3.47
	ko00640	Propanoate metabolism	0.43547	0.00036471	-3.77
	ko00642	Ethylbenzene degradation	0.48518	0.00038244	-3.17
	ko00643	Styrene degradation	0.016289	0.030743	3.19
	ko00660	C5-Branched dibasic acid metabolism	0.015202	0.029523	-3.31
	ko00680	Methane metabolism	0.0036668	0.0096344	-3.87
	ko00710	Carbon fixation in photosynthetic organisms	0.0039726	0.010237	-3.36
	ko00730	Thiamine metabolism	0.11352	0.00015212	-3.61
	ko00740	Riboflavin metabolism	0.017444	0.03202	-3.22
	ko00770	Pantothenate and CoA biosynthesis	0.0013396	0.0046028	-3.43
	ko00780	Biotin metabolism	0.0026461	0.0077083	3.47
	ko00785	Lipoic acid metabolism	0.017444	0.03202	-2.67
	ko00860	Porphyrin metabolism	0.0036668	0.0096344	3.63
	ko00900	Terpenoid backbone biosynthesis	0.0010277	0.0036241	-3.61
	ko00901	Indole alkaloid biosynthesis	0.0046478	0.01155	-2.63
	ko00903	Limonene and pinene degradation	0.00059527	0.0027506	3.37
	ko00908	Zeatin biosynthesis	0.00071582	0.0029975	-2.56
	ko00910	Nitrogen metabolism	0.66862	0.00049595	3.86
	ko00920	Sulfur metabolism	0.28089	0.00025093	4.04
	ko00941	Flavonoid biosynthesis	0.18931	0.00020707	2.12
	ko00944	Flavone and flavonol biosynthesis	0.0018917	0.0060353	-2.43
	ko00945	Stilbenoid	0.18931	0.00020707	2.12
	ko00960	Tropane	0.00085873	0.0033844	3.22
	ko00965	Betalain biosynthesis	0.029557	0.048301	2.52
	ko00980	Metabolism of xenobiotics by cytochrome P450	0.00071582	0.0029975	3.83
	ko00982	Drug metabolism - cytochrome P450	0.00085873	0.0033844	3.81
	ko00984	Steroid degradation	0.00093792	0.0035909	-2.57
	ko01040	Biosynthesis of unsaturated fatty acids	0.0028735	0.0081926	3.55
	ko01054	Nonribosomal peptide structures	0.0092245	0.01962	2.96
	ko01055	Biosynthesis of vancomycin group antibiotics	0.00044941	0.0022304	-3.23
	ko01210	2-Oxocarboxylic acid metabolism	0.0024353	0.0074166	-3.67
	STEPPE
			Pvalues	FDR	LDAscore
	ko00010	Glycolysis / Gluconeogenesis	0.17944	0.00034093	-3.65
	ko00020	Citrate cycle (TCA cycle)	0.00071582	0.0025054	-3.71
	ko00030	Pentose phosphate pathway	0.0099241	0.01859	-3.59
	ko00053	Ascorbate and aldarate metabolism	0.0039726	0.01036	3.36
	ko00071	Lipid metabolism	0.0092245	0.017527	3.82
	ko00072	Synthesis and degradation of ketone bodies	0.0073823	0.015341	3.54
	ko00120	Primary bile acid biosynthesis	0.00037151	0.0021483	2.64
	ko00121	Secondary bile acid biosynthesis	0.00012493	0.0010385	2.5
	ko00140	Steroid hormone biosynthesis	0.00049385	0.002262	2.97
	ko00190	Oxidative phosphorylation	0.029557	0.046249	-3.69
	ko00195	Photosynthesis	0.00044941	0.002262	-3.59
	ko00230	Purine metabolism	0.0031186	0.0086411	-3.92
	ko00240	Pyrimidine metabolism	0.0018917	0.0055909	-4.06
	ko00250	Alanine	0.01867	0.030655	-3.65
	ko00280	Valine	0.006345	0.013834	3.83
	ko00300	Lysine biosynthesis	0.91642	0.00093757	-3.52
	ko00310	Lysine degradation	0.0092245	0.017527	3.7
	ko00332	Carbapenem biosynthesis	0.0058772	0.013028	-2.99
	ko00340	Histidine metabolism	0.00059527	0.002262	-3.72
	ko00350	Tyrosine metabolism	0.00011274	0.0009996	3.86
	ko00360	Phenylalanine metabolism	0.012315	0.022133	3.95
	ko00361	Chlorocyclohexane and chlorobenzene degradation	0.43547	0.00072397	3.48
	ko00362	Benzoate degradation	0.0050338	0.011955	3.94
	ko00363	Bisphenol degradation	0.0010277	0.0033338	2.91
	ko00364	Fluorobenzoate degradation	0.17944	0.00034093	3.36
	ko00365	Furfural degradation	0.0015938	0.0049296	2.9
	ko00380	Tryptophan metabolism	0.91642	0.00093757	3.86
	ko00400	Phenylalanine	0.00054236	0.002262	-4.03
	ko00401	Novobiocin biosynthesis	0.0058772	0.013028	-3.02
	ko00410	beta-Alanine metabolism	0.016289	0.028136	3.61
	ko00440	Phosphonate and phosphinate metabolism	0.00025206	0.0015238	3.6
	ko00471	D-Glutamine and D-glutamate metabolism	0.0054408	0.012476	-3.05
	ko00472	D-Arginine and D-ornithine metabolism	0.017444	0.029367	2.38
	ko00473	D-Alanine metabolism	0.14289	0.00034093	-3.06
	ko00480	Glutathione metabolism	0.089964	0.00034093	3.92
	ko00500	Starch and sucrose metabolism	0.0073823	0.015341	-3.42
	ko00510	N-Glycan biosynthesis	0.01867	0.030655	-2.45
	ko00521	Streptomycin biosynthesis	0.00059527	0.002262	-3.71
	ko00523	Polyketide sugar unit biosynthesis	0.00049385	0.002262	-3.5
	ko00524	Neomycin	0.021349	0.03421	-2.87
	ko00562	Inositol phosphate metabolism	0.00018725	0.0012452	-3.16
	ko00564	Glycerophospholipid metabolism	0.007956	0.015793	-3.43
	ko00592	alpha-Linolenic acid metabolism	0.74315	0.00089854	-3.05
	ko00621	Dioxin degradation	0.00065296	0.0024123	3.18
	ko00622	Xylene degradation	0.00054236	0.002262	3.26
	ko00623	Toluene degradation	0.00011274	0.0009996	3.16
	ko00624	Polycyclic aromatic hydrocarbon degradation	0.00078426	0.0026077	3.15
	ko00625	Chloroalkane and chloroalkene degradation	0.006846	0.014686	3.59
	ko00626	Naphthalene degradation	0.007956	0.015793	3.29
	ko00627	Aminobenzoate degradation	0.0036668	0.0099528	3.83
	ko00630	Glyoxylate and dicarboxylate metabolism	0.011466	0.020891	3.78
	ko00633	Nitrotoluene degradation	0.007956	0.015793	3.54
	ko00640	Propanoate metabolism	0.013218	0.02344	3.57
	ko00642	Ethylbenzene degradation	0.00018725	0.0012452	-3.05
	ko00643	Styrene degradation	0.00059527	0.002262	3.57
	ko00650	Butanoate metabolism	0.0046545	0.011255	3.85
	ko00710	Carbon fixation in photosynthetic organisms	0.0054408	0.012476	-3.17
	ko00720	Carbon fixation pathways in prokaryotes	0.021349	0.03421	-3.54
	ko00730	Thiamine metabolism	0.010671	0.019711	-3.44
	ko00740	Riboflavin metabolism	0.029557	0.046249	-3.17
	ko00760	Nicotinate and nicotinamide metabolism	0.00078426	0.0026077	-3.5
	ko00785	Lipoic acid metabolism	0.00059527	0.002262	-2.94
	ko00790	Folate biosynthesis	0.0039726	0.01036	-3.42
	ko00791	Atrazine degradation	0.00071582	0.0025054	3.24
	ko00830	Retinol metabolism	0.017444	0.029367	3.19
	ko00900	Terpenoid backbone biosynthesis	0.00013835	0.0010824	-3.58
	ko00903	Limonene and pinene degradation	0.0092245	0.017527	3.36
	ko00908	Zeatin biosynthesis	0.00016938	0.0012452	-2.71
	ko00910	Nitrogen metabolism	0.54025	0.00079836	3.7
	ko00920	Sulfur metabolism	0.0046545	0.011255	4.03
	ko00930	Caprolactam degradation	0.00059527	0.002262	3.66
	ko00980	Metabolism of xenobiotics by cytochrome P450	0.0015938	0.0049296	3.81
	ko00982	Drug metabolism - cytochrome P450	0.0018917	0.0055909	3.85
	ko00983	Drug metabolism - other enzymes	0.016289	0.028136	-3.25
	ko01053	Biosynthesis of siderophore group nonribosomal peptides	0.66862	0.00088926	-3.08
	ko01054	Nonribosomal peptide structures	0.0046545	0.011255	2.99
	ko01055	Biosynthesis of vancomycin group antibiotics	0.00224	0.0064764	-3.16
	ko01056	Metabolism of terpenoids and polyketides	0.037852	0.00025172	-2.23
	ko01210	2-Oxocarboxylic acid metabolism	0.0046545	0.011255	-3.86
	ko01220	Degradation of aromatic compounds	0.0024353	0.0068914	4.07
	ko01230	Biosynthesis of amino acids	0.00025206	0.0015238	-4.55
	Only the OTUs with an LDA >2 and FDR < 0.05 were reported

## Sheet: Table S10
	Table S10. Summary of the node properties calculated by NetShift.
	Prepuna netshift network
	Nodes_ID	n (control=BS)	n (case=RSS)	core (case)	Union	Intersect	Exclusive	Jaccard-score	NESH-score	DelBet	COM	phylum	order	class	family	genus
	OTU-2427929	5	33	14	33	5	28	0.152	2.545	0.611	3	Proteobacteria	Rhizobiales	Alphaproteobacteria	Bradyrhizobiaceae	none
	Actinobacteria1	5	22	14	23	4	18	0.174	2.154	0.027	3	Actinobacteria	none	Actinobacteria1	none	none
	Actinomycetales	5	22	14	23	4	18	0.174	2.154	0.027	3	Actinobacteria	Actinomycetales	Actinobacteria1	none	none
	OTU-830338	11	26	14	32	5	21	0.156	2.136	0.1	2	Acidobacteria	RB41	Chloracidobacteria	none	none
	OTU-4416284	8	29	14	29	8	21	0.276	2.085	0.266	2	Acidobacteria	RB41	Chloracidobacteria	none	none
	Actinobacteria	2	10	8	11	1	9	0.091	2	0.133	3	Actinobacteria	none	none	none	none
	total	36	142
	network edges	1542	1116
	% network edges	2.33463	12.724
	Puna netshift network
	Nodes_ID	n (control=BS)	n (case=RSS)	core (case)	Union	Intersect	Exclusive	Jaccard-score	NESH-score	DelBet	COM	phylum	order	class	family	genus
	OTU-823427	1	11	5	12	0	11	0	2.65	0.233	1	Acidobacteria	RB41	Chloracidobacteria	none	none
	OTU-1107673	5	14	6	18	1	13	0.056	2.533	0.98	2	Proteobacteria	Sphingomonadales	Alphaproteobacteria	Sphingomonadaceae	Kaistobacter
	OTU-740378	2	13	6	13	2	11	0.154	2.426	0.032	1	Proteobacteria	Rhizobiales	Alphaproteobacteria	Hyphomicrobiaceae	Rhodoplanes
	OTU-4338751	1	8	4	9	0	8	0	2.422	0.578	5	Acidobacteria	RB41	Chloracidobacteria	none	none
	Gammaproteobacteria	1	7	4	8	0	7	0	2.342	0.388	1	Proteobacteria	none	Gammaproteobacteria	none	none
	OTU-1110234	7	15	5	19	3	12	0.158	2.274	0.159	5	Acidobacteria	RB41	Chloracidobacteria	none	none
	OTU-214986	1	6	5	7	0	6	0	2.257	0.161	3	Acidobacteria	RB41	Chloracidobacteria	none	none
	Rubrobacter	2	7	5	9	0	7	0	2.244	0.08	4	Actinobacteria	Rubrobacterales	Rubrobacteria	Rubrobacteraceae	Rubrobacter
	OTU-843546	7	13	6	18	2	11	0.111	2.233	0.015	1	Actinobacteria	Actinomycetales	Actinobacteria	Pseudonocardiaceae	none
	Actinobacteria1	7	13	6	18	2	11	0.111	2.233	0.015	1	Actinobacteria	none	Actinobacteria1	none	none
	Actinomycetales	7	13	6	18	2	11	0.111	2.233	0.015	1	Actinobacteria	Actinomycetales	Actinobacteria1	none	none
	Pseudonocardiaceae	7	13	6	18	2	11	0.111	2.233	0.015	1	Actinobacteria	Actinomycetales	Actinobacteria1	Pseudonocardiaceae	none
	Acidimicrobiales	1	8	6	8	1	7	0.125	2.217	0.086	1	Actinobacteria	Acidimicrobiales	Acidimicrobiia	none	none
	Acidimicrobiia	1	8	6	8	1	7	0.125	2.217	0.086	1	Actinobacteria	none	Acidimicrobiia	none	none
	OTU-1140357	1	8	6	8	1	7	0.125	2.217	0.25	1	Actinobacteria	Acidimicrobiales	Acidimicrobiia	none	none
	OTU-904045	5	10	6	14	1	9	0.071	2.171	0.149	5	Proteobacteria	Sphingomonadales	Alphaproteobacteria	Sphingomonadaceae	Kaistobacter
	Rubrobacteraceae	3	7	5	10	0	7	0	2.167	0.08	4	Actinobacteria	Rubrobacterales	Rubrobacteria	Rubrobacteraceae	none
	Rubrobacterales	3	7	5	10	0	7	0	2.167	0.08	4	Actinobacteria	Rubrobacterales	Rubrobacteria	none	none
	OTU-831520	2	8	5	9	1	7	0.111	2.133	0.105	4	Actinobacteria	Rubrobacterales	Rubrobacteria	Rubrobacteraceae	Rubrobacter
	OTU-999357	2	10	6	10	2	8	0.2	2.133	0.311	1	Proteobacteria	Rhizobiales	Alphaproteobacteria	Bradyrhizobiaceae	Bradyrhizobium
	OTU-2870481	9	12	4	19	2	10	0.105	2.088	0.255	5	Acidobacteria	RB41	Chloracidobacteria	none	none
	Nitrospiraceae	3	5	4	8	0	5	0	1.958	0.052	5	Nitrospirae	Nitrospirales	Nitrospira	Nitrospiraceae	none
	Nitrospirales	3	5	4	8	0	5	0	1.958	0.052	5	Nitrospirae	Nitrospirales	Nitrospira	none	none
	OTU-2183859	3	5	4	8	0	5	0	1.958	0.052	5	Nitrospirae	Nitrospirales	Nitrospira	Nitrospiraceae	none
	Rubrobacteria	3	7	5	9	1	6	0.111	1.956	0.013	4	Actinobacteria	none	Rubrobacteria	none	none
	Nitrospira	3	4	4	7	0	4	0	1.838	0.017	5	Nitrospirae	none	Nitrospira	none	none
	Nitrospirae	3	4	4	7	0	4	0	1.838	0.017	5	Nitrospirae	none	none	none	none
	OTU-1108014	2	7	6	7	2	5	0.286	1.762	0.003	2	Proteobacteria	Rhizobiales	Alphaproteobacteria	Bradyrhizobiaceae	Bradyrhizobium
	total	95	248
	network edges	530	578
	% network edges	17.9245	42.9066
	Steppe netshift network
	Nodes_ID	n (control=BS)	n (case=RSS)	core (case)	Union	Intersect	Exclusive	Jaccard-score	NESH-score	DelBet	COM	phylum	order	class	family	genus
	OTU-806063	4	24	14	26	2	22	0.077	2.503	0.392	1	Acidobacteria	RB41	Chloracidobacteria	Ellin6075	none
	Planctomycetes	4	22	14	25	1	21	0.04	2.5	0.336	1	Planctomycetes	none	none	none	none
	Pirellulaceae	6	21	14	26	1	20	0.038	2.397	0.293	1	Planctomycetes	Pirellulales	Planctomycetia	Pirellulaceae	none
	Planctomycetia	6	20	14	24	2	18	0.083	2.267	0.172	1	Planctomycetes	none	Planctomycetia	none	none
	Pirellulales	8	22	14	27	3	19	0.111	2.226	0.315	2	Planctomycetes	Pirellulales	Planctomycetia	none	none
	Ellin6075	2	10	8	12	0	10	0	2.167	0.017	1	Acidobacteria	RB41	Chloracidobacteria	Ellin6075	none
	OTU-544691	8	20	14	25	3	17	0.12	2.127	0.155	1	Planctomycetes	Pirellulales	Planctomycetia	Pirellulaceae	none
	OTU-533848	1	9	9	9	1	8	0.111	2.044	0.011	3	Proteobacteria	MND1	Betaproteobacteria	none	none
	OTU-1110234	10	30	14	30	10	20	0.333	2	0.711	1	Acidobacteria	RB41	Chloracidobacteria	none	none
	OTU-998555	9	15	12	22	2	13	0.091	1.933	0.01	3	Proteobacteria	Rhizobiales	Alphaproteobacteria	Bradyrhizobiaceae	Bosea
	Bosea	9	14	11	21	2	12	0.095	1.876	0.059	3	Proteobacteria	Rhizobiales	Alphaproteobacteria	Bradyrhizobiaceae	Bosea
	OTU-785264	10	24	14	26	8	16	0.308	1.841	0.925	3	Bacteroidetes	[Saprospirales]	Saprospirae	Chitinophagaceae	none
	total	77	231
	network edges	1086	583
	% network edges	7.09024	39.6226
