# Supplementary material for: Testing the stress gradient hypothesis in soil bacterial communities associated with vegetation belts in the Andean Atacama Desert
Source: Environ Microbiome. 2023 Mar 28;18:24. doi: 10.1186/s40793-023-00486-w (PMC10052861; doi:10.1186/s40793-023-00486-w)
Supplement: Supplementary file 9 — Additional file 9. Table S5. Network's nodes. [file 40793_2023_486_MOESM9_ESM.xlsx]

## Sheet: prepuna BS
Table S5. Network's nodes.
Node_ID	Degree	Negative degree	Positive degree	Abundance	Phylum	Class	Order	Family	Genus
OTU-1003093	11	9	2	0.264359	Acidobacteria	[Chloracidobacteria]	RB41	none	none
OTU-1012997	5	2	3	0.19304	Proteobacteria	Alphaproteobacteria	Rhizobiales	Hyphomicrobiaceae	Rhodoplanes
OTU-1027418	11	5	6	0.131652	Proteobacteria	Alphaproteobacteria	Sphingomonadales	Erythrobacteraceae	none
OTU-1107601	29	1	28	0.183205	Actinobacteria	Rubrobacteria	Rubrobacterales	Rubrobacteraceae	Rubrobacter
OTU-1107673	58	41	17	1.21239	Proteobacteria	Alphaproteobacteria	Sphingomonadales	Sphingomonadaceae	Kaistobacter
OTU-1107762	15	2	13	0.276999	Proteobacteria	Alphaproteobacteria	Rhodospirillales	Rhodospirillaceae	none
OTU-1107935	27	11	16	1.29187	Proteobacteria	Alphaproteobacteria	Sphingomonadales	Sphingomonadaceae	Kaistobacter
OTU-1109255	3	1	2	0.234237	Proteobacteria	Betaproteobacteria	Burkholderiales	Oxalobacteraceae	none
OTU-1114942	37	15	22	0.220357	Actinobacteria	Thermoleophilia	Gaiellales	Gaiellaceae	none
OTU-1118289	59	23	36	0.880103	Actinobacteria	Thermoleophilia	Solirubrobacterales	none	none
OTU-1119057	27	13	14	0.226763	Actinobacteria	Thermoleophilia	Solirubrobacterales	none	none
OTU-1119224	20	5	15	0.0780387	Actinobacteria	Rubrobacteria	Rubrobacterales	Rubrobacteraceae	Rubrobacter
OTU-1119594	53	18	35	0.298819	Actinobacteria	Rubrobacteria	Rubrobacterales	Rubrobacteraceae	Rubrobacter
OTU-1120050	47	12	35	0.555878	Actinobacteria	Rubrobacteria	Rubrobacterales	Rubrobacteraceae	Rubrobacter
OTU-1124363	50	11	39	0.402587	Actinobacteria	Rubrobacteria	Rubrobacterales	Rubrobacteraceae	Rubrobacter
OTU-1137124	47	10	37	0.337861	Acidobacteria	[Chloracidobacteria]	RB41	none	none
OTU-1142404	32	6	26	0.122312	Actinobacteria	Thermoleophilia	Solirubrobacterales	none	none
OTU-1145649	55	39	16	0.238371	Acidobacteria	[Chloracidobacteria]	RB41	Ellin6075	none
OTU-1639775	56	16	40	0.385923	Actinobacteria	MB-A2-108	0319-7L14	none	none
OTU-2245716	50	14	36	0.283473	Actinobacteria	Rubrobacteria	Rubrobacterales	Rubrobacteraceae	Rubrobacter
OTU-2427929	15	10	5	0.141247	Proteobacteria	Alphaproteobacteria	Rhizobiales	Bradyrhizobiaceae	none
OTU-2504868	8	5	3	0.234386	Acidobacteria	Acidobacteria-6	iii1-15	none	none
OTU-255018	48	11	37	0.238083	Actinobacteria	Rubrobacteria	Rubrobacterales	Rubrobacteraceae	Rubrobacter
OTU-2579230	25	11	14	0.123237	Actinobacteria	Rubrobacteria	Rubrobacterales	Rubrobacteraceae	Rubrobacter
OTU-2579232	42	9	33	0.16544	Actinobacteria	Rubrobacteria	Rubrobacterales	Rubrobacteraceae	Rubrobacter
OTU-327613	18	3	15	0.240433	Gemmatimonadetes	Gemm-1	none	none	none
OTU-352078	58	37	21	0.732892	Acidobacteria	[Chloracidobacteria]	RB41	Ellin6075	none
OTU-3956474	35	7	28	0.132174	Actinobacteria	MB-A2-108	0319-7L14	none	none
OTU-4335971	44	12	32	0.115131	Actinobacteria	Rubrobacteria	Rubrobacterales	Rubrobacteraceae	Rubrobacter
OTU-4408069	62	43	19	0.353161	Bacteroidetes	Cytophagia	Cytophagales	Cytophagaceae	none
OTU-4416284	15	2	13	0.280342	Acidobacteria	[Chloracidobacteria]	RB41	none	none
OTU-4422296	25	7	18	0.241361	Actinobacteria	Thermoleophilia	Solirubrobacterales	none	none
OTU-4466061	23	2	21	0.12209	Actinobacteria	Rubrobacteria	Rubrobacterales	Rubrobacteraceae	Rubrobacter
OTU-4469136	25	20	5	0.213816	Proteobacteria	Alphaproteobacteria	Rhizobiales	Bradyrhizobiaceae	none
OTU-4476747	41	6	35	0.563286	Actinobacteria	MB-A2-108	0319-7L14	none	none
OTU-539421	46	12	34	0.164348	Actinobacteria	Acidimicrobiia	Acidimicrobiales	none	none
OTU-547608	2	0	2	0.485097	Acidobacteria	[Chloracidobacteria]	RB41	none	none
OTU-550165	43	11	32	0.197069	Actinobacteria	Thermoleophilia	Solirubrobacterales	none	none
OTU-558187	8	4	4	0.311646	Acidobacteria	[Chloracidobacteria]	RB41	none	none
OTU-563350	63	25	38	0.569697	Actinobacteria	Thermoleophilia	Gaiellales	Gaiellaceae	none
OTU-576039	42	20	22	0.124018	Actinobacteria	Thermoleophilia	Gaiellales	Gaiellaceae	none
OTU-580190	60	29	31	0.279569	Actinobacteria	Rubrobacteria	Rubrobacterales	Rubrobacteraceae	Rubrobacter
OTU-584262	36	11	25	0.0842487	Actinobacteria	Thermoleophilia	Gaiellales	Gaiellaceae	none
OTU-586660	4	3	1	0.100242	Chloroflexi	Gitt-GS-136	none	none	none
OTU-592500	29	18	11	0.14101	Bacteroidetes	Cytophagia	Cytophagales	Cytophagaceae	none
OTU-661666	1	1	0	0.141559	Actinobacteria	Actinobacteria	Actinomycetales	Micrococcaceae	none
OTU-670837	25	7	18	0.147853	Actinobacteria	Thermoleophilia	Solirubrobacterales	none	none
OTU-688123	11	4	7	0.342209	Proteobacteria	Alphaproteobacteria	Rhizobiales	Hyphomicrobiaceae	Rhodoplanes
OTU-733643	4	3	1	0.542646	Acidobacteria	[Chloracidobacteria]	RB41	none	none
OTU-784521	60	41	19	0.332159	Proteobacteria	Alphaproteobacteria	Rhizobiales	Hyphomicrobiaceae	Rhodoplanes
OTU-813885	19	11	8	0.310243	Proteobacteria	Betaproteobacteria	MND1	none	none
OTU-822915	8	5	3	0.617553	Proteobacteria	Alphaproteobacteria	Rhodospirillales	Rhodospirillaceae	none
OTU-830338	21	13	8	0.408202	Acidobacteria	[Chloracidobacteria]	RB41	none	none
OTU-832167	55	29	26	0.575547	Actinobacteria	Rubrobacteria	Rubrobacterales	Rubrobacteraceae	Rubrobacter
OTU-833950	11	5	6	0.170622	Proteobacteria	Alphaproteobacteria	Rhizobiales	Bradyrhizobiaceae	Balneimonas
OTU-837527	42	10	32	0.25983	Actinobacteria	Rubrobacteria	Rubrobacterales	Rubrobacteraceae	Rubrobacter
OTU-873423	6	0	6	0.440355	Proteobacteria	Alphaproteobacteria	Rhizobiales	Bradyrhizobiaceae	none
OTU-88335	44	12	32	0.347045	Actinobacteria	Thermoleophilia	Solirubrobacterales	none	none
OTU-88360	51	19	32	0.901732	Actinobacteria	Thermoleophilia	Gaiellales	Gaiellaceae	none
OTU-904045	3	0	3	0.860031	Proteobacteria	Alphaproteobacteria	Sphingomonadales	Sphingomonadaceae	Kaistobacter
OTU-988796	2	2	0	0.272854	Actinobacteria	Actinobacteria	Actinomycetales	Nocardioidaceae	Kribbella
OTU-999808	10	6	4	0.157301	Actinobacteria	Actinobacteria	Actinomycetales	Geodermatophilaceae	none
0319-7L14	46	10	36	1.08138	Actinobacteria	MB-A2-108	0319-7L14	none	none
Acidimicrobiales	46	12	34	0.164348	Actinobacteria	Acidimicrobiia	Acidimicrobiales	none	none
Acidimicrobiia	46	12	34	0.164348	Actinobacteria	Acidimicrobiia	none	none	none
Acidobacteria	2	0	2	3.8358	Acidobacteria	none	none	none	none
Acidobacteria-6	7	4	3	0.234386	Acidobacteria	Acidobacteria-6	none	none	none
Actinobacteria	10	9	1	9.56093	Actinobacteria	none	none	none	none
Actinobacteria1	5	0	5	0.571714	Actinobacteria	Actinobacteria1	none	none	none
Actinomycetales	5	0	5	0.571714	Actinobacteria	Actinobacteria1	Actinomycetales	none	none
Alphaproteobacteria	26	17	9	6.22394	Proteobacteria	Alphaproteobacteria	none	none	none
Bacteroidetes	49	32	17	0.494171	Bacteroidetes	none	none	none	none
Balneimonas	11	5	6	0.170622	Proteobacteria	Alphaproteobacteria	Rhizobiales	Bradyrhizobiaceae	Balneimonas
Betaproteobacteria	8	1	7	0.544481	Proteobacteria	Betaproteobacteria	none	none	none
Bradyrhizobiaceae	2	0	2	0.96604	Proteobacteria	Alphaproteobacteria	Rhizobiales	Bradyrhizobiaceae	none
Chloracidobacteria	2	0	2	3.60142	Acidobacteria	Chloracidobacteria	none	none	none
Cytophagaceae	52	35	17	0.494171	Bacteroidetes	Cytophagia	Cytophagales	Cytophagaceae	none
Cytophagales	52	35	17	0.494171	Bacteroidetes	Cytophagia	Cytophagales	none	none
Cytophagia	52	35	17	0.494171	Bacteroidetes	Cytophagia	none	none	none
Ellin6075	57	37	20	0.971264	Acidobacteria	Chloracidobacteria	RB41	Ellin6075	none
Erythrobacteraceae	11	5	6	0.131652	Proteobacteria	Alphaproteobacteria	Sphingomonadales	Erythrobacteraceae	none
Gaiellaceae	53	22	31	1.90005	Actinobacteria	Thermoleophilia	Gaiellales	Gaiellaceae	none
Gaiellales	53	22	31	1.90005	Actinobacteria	Thermoleophilia	Gaiellales	none	none
Gemm-1	18	3	15	0.240433	Gemmatimonadetes	Gemm-1	none	none	none
Gemmatimonadetes	1	0	1	0.240433	Gemmatimonadetes	none	none	none	none
Geodermatophilaceae	4	0	4	0.157301	Actinobacteria	Actinobacteria1	Actinomycetales	Geodermatophilaceae	none
Gitt-GS-136	4	3	1	0.100242	Chloroflexi	Gitt-GS-136	none	none	none
Hyphomicrobiaceae	31	13	18	0.867408	Proteobacteria	Alphaproteobacteria	Rhizobiales	Hyphomicrobiaceae	none
iii1-15	7	4	3	0.234386	Acidobacteria	Acidobacteria-6	iii1-15	none	none
Kaistobacter	26	12	14	3.36429	Proteobacteria	Alphaproteobacteria	Sphingomonadales	Sphingomonadaceae	Kaistobacter
Kribbella	2	2	0	0.272854	Actinobacteria	Actinobacteria1	Actinomycetales	Nocardioidaceae	Kribbella
MB-A2-108	46	10	36	1.08138	Actinobacteria	MB-A2-108	none	none	none
Micrococcaceae	1	1	0	0.141559	Actinobacteria	Actinobacteria1	Actinomycetales	Micrococcaceae	none
MND1	19	11	8	0.310243	Proteobacteria	Betaproteobacteria	MND1	none	none
Nocardioidaceae	2	2	0	0.272854	Actinobacteria	Actinobacteria1	Actinomycetales	Nocardioidaceae	none
Proteobacteria	31	23	8	6.76842	Proteobacteria	none	none	none	none
RB41	2	0	2	3.60142	Acidobacteria	Chloracidobacteria	RB41	none	none
Rhizobiales	22	5	17	1.83345	Proteobacteria	Alphaproteobacteria	Rhizobiales	none	none
Rhodoplanes	31	13	18	0.867408	Proteobacteria	Alphaproteobacteria	Rhizobiales	Hyphomicrobiaceae	Rhodoplanes
Rhodospirillaceae	20	8	12	0.894552	Proteobacteria	Alphaproteobacteria	Rhodospirillales	Rhodospirillaceae	none
Rhodospirillales	20	8	12	0.894552	Proteobacteria	Alphaproteobacteria	Rhodospirillales	none	none
Rubrobacter	43	14	29	3.68093	Actinobacteria	Rubrobacteria	Rubrobacterales	Rubrobacteraceae	Rubrobacter
Rubrobacteraceae	43	14	29	3.68093	Actinobacteria	Rubrobacteria	Rubrobacterales	Rubrobacteraceae	none
Rubrobacterales	43	14	29	3.68093	Actinobacteria	Rubrobacteria	Rubrobacterales	none	none
Rubrobacteria	43	14	29	3.68093	Actinobacteria	Rubrobacteria	none	none	none
Solirubrobacterales	49	16	33	2.16251	Actinobacteria	Thermoleophilia	Solirubrobacterales	none	none
Sphingomonadaceae	26	11	15	3.36429	Proteobacteria	Alphaproteobacteria	Sphingomonadales	Sphingomonadaceae	none
Sphingomonadales	26	12	14	3.49594	Proteobacteria	Alphaproteobacteria	Sphingomonadales	none	none
Thermoleophilia	47	18	29	4.06256	Actinobacteria	Thermoleophilia	none	none	none
In bold drivers.
Asteriks for random forest discriminants
In blue OTUs with relative abundance greater than 1%.

## Sheet: prepuna RSS
Table S5. Network's nodes.
Node_ID	Degree	Negative degree	Positive degree	Abundance	Phylum	Class	Order	Family	Genus
OTU-1003093	4	1	3	0.116135	Acidobacteria	[Chloracidobacteria]	RB41	none	none
OTU-1012997	13	8	5	0.258092	Proteobacteria	Alphaproteobacteria	Rhizobiales	Hyphomicrobiaceae	Rhodoplanes
OTU-1027418	20	0	20	0.392592	Proteobacteria	Alphaproteobacteria	Sphingomonadales	Erythrobacteraceae	none
OTU-1035137	30	0	30	0.852256	Proteobacteria	Alphaproteobacteria	Rhizobiales	Bradyrhizobiaceae	Balneimonas
OTU-1048018	3	1	2	0.481979	Proteobacteria	Alphaproteobacteria	Rhizobiales	Hyphomicrobiaceae	Devosia
OTU-1075509	7	0	7	0.732264	Proteobacteria	Alphaproteobacteria	Rhizobiales	Hyphomicrobiaceae	Devosia
OTU-1081764	23	0	23	0.267193	Proteobacteria	Alphaproteobacteria	Rhizobiales	Bradyrhizobiaceae	none
OTU-1093317	31	20	11	0.241971	Proteobacteria	Betaproteobacteria	Burkholderiales	Comamonadaceae	none
OTU-1105521	26	0	26	0.282316	Proteobacteria	Alphaproteobacteria	Rhodospirillales	Rhodospirillaceae	none
OTU-1107673	28	15	13	1.72521	Proteobacteria	Alphaproteobacteria	Sphingomonadales	Sphingomonadaceae	Kaistobacter
OTU-1107935	1	0	1	1.52097	Proteobacteria	Alphaproteobacteria	Sphingomonadales	Sphingomonadaceae	Kaistobacter
OTU-1109255	5	0	5	0.519585	Proteobacteria	Betaproteobacteria	Burkholderiales	Oxalobacteraceae	none
OTU-1110291	1	1	0	0.227284	Proteobacteria	Betaproteobacteria	Burkholderiales	Oxalobacteraceae	none
OTU-1110375	44	2	42	0.109522	Proteobacteria	Alphaproteobacteria	Rhizobiales	Beijerinckiaceae	none
OTU-1110560	11	10	1	0.217122	Proteobacteria	Betaproteobacteria	MND1	none	none
OTU-1118289	42	1	41	0.246009	Actinobacteria	Thermoleophilia	Solirubrobacterales	none	none
OTU-1119594	35	8	27	0.192685	Actinobacteria	Rubrobacteria	Rubrobacterales	Rubrobacteraceae	Rubrobacter
OTU-1120050	32	0	32	0.289588	Actinobacteria	Rubrobacteria	Rubrobacterales	Rubrobacteraceae	Rubrobacter
OTU-1124363	38	16	22	0.273249	Actinobacteria	Rubrobacteria	Rubrobacterales	Rubrobacteraceae	Rubrobacter
OTU-136740	27	21	6	0.380745	Nitrospirae	Nitrospira	Nitrospirales	Nitrospiraceae	Nitrospira
OTU-1639775	40	16	24	0.181039	Actinobacteria	MB-A2-108	0319-7L14	none	none
OTU-165827	19	0	19	0.365298	Proteobacteria	Alphaproteobacteria	Rhodobacterales	Rhodobacteraceae	Rubellimicrobium
OTU-220124	34	1	33	0.172825	Proteobacteria	Alphaproteobacteria	Rhizobiales	Bradyrhizobiaceae	Balneimonas
OTU-2245716	39	16	23	0.220896	Actinobacteria	Rubrobacteria	Rubrobacterales	Rubrobacteraceae	Rubrobacter
OTU-2427929	49	1	48	0.280201	Proteobacteria	Alphaproteobacteria	Rhizobiales	Bradyrhizobiaceae	none
OTU-352078	3	1	2	0.961173	Acidobacteria	[Chloracidobacteria]	RB41	Ellin6075	none
OTU-377330	18	9	9	0.472427	Proteobacteria	Betaproteobacteria	Burkholderiales	Comamonadaceae	Ramlibacter
OTU-3956474	23	2	21	0.137952	Actinobacteria	MB-A2-108	0319-7L14	none	none
OTU-4380226	10	9	1	0.283471	Bacteroidetes	Cytophagia	Cytophagales	Cytophagaceae	none
OTU-4416284	39	1	38	0.164421	Acidobacteria	[Chloracidobacteria]	RB41	none	none
OTU-4422296	33	12	21	0.18312	Actinobacteria	Thermoleophilia	Solirubrobacterales	none	none
OTU-4439846	13	9	4	0.263987	Bacteroidetes	Sphingobacteriia	Sphingobacteriales	Sphingobacteriaceae	none
OTU-4469136	28	0	28	0.307422	Proteobacteria	Alphaproteobacteria	Rhizobiales	Bradyrhizobiaceae	none
OTU-4476747	46	13	33	0.760613	Actinobacteria	MB-A2-108	0319-7L14	none	none
OTU-489431	6	0	6	0.362989	Proteobacteria	Alphaproteobacteria	Sphingomonadales	Sphingomonadaceae	none
OTU-558279	2	2	0	1.11881	Proteobacteria	Gammaproteobacteria	Pseudomonadales	Pseudomonadaceae	Pseudomonas
OTU-571521	5	2	3	0.146793	Proteobacteria	Betaproteobacteria	Burkholderiales	Oxalobacteraceae	none
OTU-580190	25	1	24	0.194125	Actinobacteria	Rubrobacteria	Rubrobacterales	Rubrobacteraceae	Rubrobacter
OTU-612375	24	11	13	0.582743	Proteobacteria	Betaproteobacteria	Burkholderiales	Comamonadaceae	Ramlibacter
OTU-813885	3	0	3	0.265728	Proteobacteria	Betaproteobacteria	MND1	none	none
OTU-830338	32	0	32	0.218236	Acidobacteria	[Chloracidobacteria]	RB41	none	none
OTU-832167	30	1	29	0.392169	Actinobacteria	Rubrobacteria	Rubrobacterales	Rubrobacteraceae	Rubrobacter
OTU-833950	34	0	34	0.280773	Proteobacteria	Alphaproteobacteria	Rhizobiales	Bradyrhizobiaceae	Balneimonas
OTU-857571	36	0	36	0.148691	Actinobacteria	Actinobacteria	Actinomycetales	Micrococcaceae	none
OTU-859197	4	0	4	0.303738	Proteobacteria	Betaproteobacteria	Burkholderiales	Oxalobacteraceae	none
OTU-861328	32	1	31	0.112876	Actinobacteria	Actinobacteria	Actinomycetales	Geodermatophilaceae	Modestobacter
OTU-873423	19	11	8	0.334393	Proteobacteria	Alphaproteobacteria	Rhizobiales	Bradyrhizobiaceae	none
OTU-88360	29	8	21	0.251127	Actinobacteria	Thermoleophilia	Gaiellales	Gaiellaceae	none
OTU-897500	10	6	4	0.215539	Proteobacteria	Alphaproteobacteria	Rhizobiales	Rhizobiaceae	Agrobacterium
OTU-904045	5	3	2	0.935592	Proteobacteria	Alphaproteobacteria	Sphingomonadales	Sphingomonadaceae	Kaistobacter
OTU-90721	31	7	24	0.148984	Actinobacteria	Actinobacteria	Actinomycetales	Geodermatophilaceae	none
OTU-922618	2	0	2	0.474227	TM7	TM7-3	none	none	none
OTU-999808	27	0	27	0.430844	Actinobacteria	Actinobacteria	Actinomycetales	Geodermatophilaceae	none
Oxalobacteraceae	4	0	4	1.1974	Proteobacteria	Betaproteobacteria	Burkholderiales	Oxalobacteraceae	none
Ramlibacter	22	10	12	1.05517	Proteobacteria	Betaproteobacteria	Burkholderiales	Comamonadaceae	Ramlibacter
Rhizobiaceae	10	6	4	0.215539	Proteobacteria	Alphaproteobacteria	Rhizobiales	Rhizobiaceae	none
Rhizobiales	12	0	12	4.29246	Proteobacteria	Alphaproteobacteria	Rhizobiales	none	none
Rhodobacteraceae	19	0	19	0.365298	Proteobacteria	Alphaproteobacteria	Rhodobacterales	Rhodobacteraceae	none
Rhodobacterales	19	0	19	0.365298	Proteobacteria	Alphaproteobacteria	Rhodobacterales	none	none
Rhodoplanes	11	6	5	0.258092	Proteobacteria	Alphaproteobacteria	Rhizobiales	Hyphomicrobiaceae	Rhodoplanes
Rhodospirillaceae	22	0	22	0.282316	Proteobacteria	Alphaproteobacteria	Rhodospirillales	Rhodospirillaceae	none
0319-7L14	50	17	33	1.0796	Actinobacteria	MB-A2-108	0319-7L14	none	none
Acidobacteria	1	0	1	1.45997	Acidobacteria	none	none	none	none
Actinobacteria	24	9	15	4.16397	Actinobacteria	none	none	none	none
Actinobacteria1	39	6	33	0.841395	Actinobacteria	Actinobacteria1	none	none	none
Actinomycetales	39	6	33	0.841395	Actinobacteria	Actinobacteria1	Actinomycetales	none	none
Agrobacterium	11	7	4	0.215539	Proteobacteria	Alphaproteobacteria	Rhizobiales	Rhizobiaceae	Agrobacterium
Bacteroidetes	1	0	1	0.547458	Bacteroidetes	none	none	none	none
Balneimonas	32	0	32	1.30585	Proteobacteria	Alphaproteobacteria	Rhizobiales	Bradyrhizobiaceae	Balneimonas
Beijerinckiaceae	44	2	42	0.109522	Proteobacteria	Alphaproteobacteria	Rhizobiales	Beijerinckiaceae	none
Bradyrhizobiaceae	36	0	36	2.49506	Proteobacteria	Alphaproteobacteria	Rhizobiales	Bradyrhizobiaceae	none
Burkholderiales	5	2	3	2.49454	Proteobacteria	Betaproteobacteria	Burkholderiales	none	none
Comamonadaceae	22	11	11	1.29714	Proteobacteria	Betaproteobacteria	Burkholderiales	Comamonadaceae	none
Devosia	2	0	2	1.21424	Proteobacteria	Alphaproteobacteria	Rhizobiales	Hyphomicrobiaceae	Devosia
Ellin6075	2	0	2	0.961173	Acidobacteria	Chloracidobacteria	RB41	Ellin6075	none
Erythrobacteraceae	21	0	21	0.392592	Proteobacteria	Alphaproteobacteria	Sphingomonadales	Erythrobacteraceae	none
Gaiellaceae	32	11	21	0.251127	Actinobacteria	Thermoleophilia	Gaiellales	Gaiellaceae	none
Gaiellales	33	11	22	0.251127	Actinobacteria	Thermoleophilia	Gaiellales	none	none
Gammaproteobacteria	1	1	0	1.11881	Proteobacteria	Gammaproteobacteria	none	none	none
Geodermatophilaceae	26	2	24	0.692704	Actinobacteria	Actinobacteria1	Actinomycetales	Geodermatophilaceae	none
Hyphomicrobiaceae	4	2	2	1.47234	Proteobacteria	Alphaproteobacteria	Rhizobiales	Hyphomicrobiaceae	none
MB-A2-108	48	16	32	1.0796	Actinobacteria	MB-A2-108	none	none	none
Micrococcaceae	36	0	36	0.148691	Actinobacteria	Actinobacteria1	Actinomycetales	Micrococcaceae	none
MND1	2	0	2	0.482849	Proteobacteria	Betaproteobacteria	MND1	none	none
Modestobacter	32	1	31	0.112876	Actinobacteria	Actinobacteria1	Actinomycetales	Geodermatophilaceae	Modestobacter
Nitrospira	23	17	6	0.380745	Nitrospirae	Nitrospira	none	none	none
Nitrospira1	28	22	6	0.380745	Nitrospirae	Nitrospira	Nitrospirales	Nitrospiraceae	Nitrospira1
Nitrospiraceae	26	20	6	0.380745	Nitrospirae	Nitrospira	Nitrospirales	Nitrospiraceae	none
Nitrospirae	27	21	6	0.380745	Nitrospirae	none	none	none	none
Nitrospirales	28	22	6	0.380745	Nitrospirae	Nitrospira	Nitrospirales	none	none
Rhodospirillales	21	0	21	0.282316	Proteobacteria	Alphaproteobacteria	Rhodospirillales	none	none
Rubellimicrobium	19	0	19	0.365298	Proteobacteria	Alphaproteobacteria	Rhodobacterales	Rhodobacteraceae	Rubellimicrobium
Rubrobacter	28	4	24	1.56271	Actinobacteria	Rubrobacteria	Rubrobacterales	Rubrobacteraceae	Rubrobacter
Rubrobacteraceae	29	5	24	1.56271	Actinobacteria	Rubrobacteria	Rubrobacterales	Rubrobacteraceae	none
Rubrobacterales	30	6	24	1.56271	Actinobacteria	Rubrobacteria	Rubrobacterales	none	none
Rubrobacteria	26	2	24	1.56271	Actinobacteria	Rubrobacteria	none	none	none
Solirubrobacterales	37	1	36	0.429129	Actinobacteria	Thermoleophilia	Solirubrobacterales	none	none
Sphingobacteriaceae	13	10	3	0.263987	Bacteroidetes	Sphingobacteriia	Sphingobacteriales	Sphingobacteriaceae	none
Sphingobacteriales	12	9	3	0.263987	Bacteroidetes	Sphingobacteriia	Sphingobacteriales	none	none
Sphingobacteriia	14	11	3	0.263987	Bacteroidetes	Sphingobacteriia	none	none	none
Thermoleophilia	32	3	29	0.680257	Actinobacteria	Thermoleophilia	none	none	none
TM7	3	1	2	0.474227	TM7	none	none	none	none
TM7-3	3	1	2	0.474227	TM7	TM7-3	none	none	none
In bold drivers.
Asteriks for random forest discriminants
In blue OTUs with relative abundance greater than 1%.

## Sheet: puna BS
Table S5. Network's nodes.
Node_ID	Degree	Negative degree	Positive degree	Abundance	Phylum	Class	Order	Family	Genus
OTU-1003093	12	0	12	0.599104	Acidobacteria	[Chloracidobacteria]	RB41	none	none
OTU-1012195	5	1	4	0.491809	Bacteroidetes	[Saprospirae]	[Saprospirales]	Chitinophagaceae	Segetibacter
OTU-1037039	20	0	20	0.383895	Actinobacteria	Thermoleophilia	Gaiellales	Gaiellaceae	none
OTU-1079502	20	2	18	0.617528	Acidobacteria	[Chloracidobacteria]	RB41	none	none
OTU-1106431	5	0	5	0.349294	Acidobacteria	[Chloracidobacteria]	RB41	none	none
OTU-1107673	11	6	5	0.177197	Proteobacteria	Alphaproteobacteria	Sphingomonadales	Sphingomonadaceae	Kaistobacter
OTU-1107762	10	7	3	0.479979	Proteobacteria	Alphaproteobacteria	Rhodospirillales	Rhodospirillaceae	none
OTU-1107935	3	1	2	0.256696	Proteobacteria	Alphaproteobacteria	Sphingomonadales	Sphingomonadaceae	Kaistobacter
OTU-1108014	3	0	3	0.43715	Proteobacteria	Alphaproteobacteria	Rhizobiales	Bradyrhizobiaceae	Bradyrhizobium
OTU-1108340	16	0	16	0.314312	Chloroflexi	P2-11E	none	none	none
OTU-1110234	7	0	7	0.642769	Acidobacteria	[Chloracidobacteria]	RB41	none	none
OTU-1111072	17	0	17	0.0930183	Actinobacteria	Thermoleophilia	Solirubrobacterales	Solirubrobacteraceae	none
OTU-113626	2	1	1	0.508586	Acidobacteria	[Chloracidobacteria]	RB41	none	none
OTU-1137124	1	0	1	0.130169	Acidobacteria	[Chloracidobacteria]	RB41	none	none
OTU-1140357	1	0	1	0.112038	Actinobacteria	Acidimicrobiia	Acidimicrobiales	none	none
OTU-1142323	14	0	14	0.141465	Actinobacteria	Thermoleophilia	Solirubrobacterales	none	none
OTU-1146405	6	4	2	0.139498	Actinobacteria	Acidimicrobiia	Acidimicrobiales	none	none
OTU-214986	1	1	0	0.322671	Acidobacteria	[Chloracidobacteria]	RB41	none	none
OTU-216549	7	2	5	0.159529	Acidobacteria	[Chloracidobacteria]	RB41	none	none
OTU-2183859	4	0	4	0.166942	Nitrospirae	Nitrospira	Nitrospirales	Nitrospiraceae	none
OTU-247010	6	4	2	0.215374	Acidobacteria	[Chloracidobacteria]	RB41	none	none
OTU-248790	6	2	4	0.357681	Firmicutes	Bacilli	Bacillales	Bacillaceae	Bacillus
OTU-255018	5	0	5	0.228759	Actinobacteria	Rubrobacteria	Rubrobacterales	Rubrobacteraceae	Rubrobacter
OTU-256992	13	8	5	0.430975	Acidobacteria	[Chloracidobacteria]	RB41	none	none
OTU-2870481	15	0	15	0.479072	Acidobacteria	[Chloracidobacteria]	RB41	none	none
OTU-2881867	1	0	1	0.0793293	Acidobacteria	Acidobacteria-6	iii1-15	none	none
OTU-3023198	7	0	7	0.295157	Acidobacteria	[Chloracidobacteria]	RB41	none	none
OTU-327613	8	0	8	0.236612	Gemmatimonadetes	Gemm-1	none	none	none
OTU-3849808	9	1	8	0.0772632	Acidobacteria	Acidobacteria-6	iii1-15	none	none
OTU-4338751	4	1	3	0.361152	Acidobacteria	[Chloracidobacteria]	RB41	none	none
OTU-4358961	15	0	15	0.392199	Gemmatimonadetes	Gemmatimonadetes	N1423WL	none	none
OTU-4359362	10	2	8	0.249678	Actinobacteria	Acidimicrobiia	Acidimicrobiales	none	none
OTU-4416284	8	0	8	0.352729	Acidobacteria	[Chloracidobacteria]	RB41	none	none
OTU-4417137	7	2	5	0.185511	Gemmatimonadetes	Gemmatimonadetes	N1423WL	none	none
OTU-4418071	2	0	2	0.0837452	Acidobacteria	[Chloracidobacteria]	RB41	none	none
OTU-4433575	8	0	8	0.193572	Acidobacteria	[Chloracidobacteria]	RB41	none	none
OTU-4440462	15	0	15	0.187951	Actinobacteria	MB-A2-108	0319-7L14	none	none
OTU-4440611	9	0	9	0.575069	Acidobacteria	[Chloracidobacteria]	RB41	none	none
OTU-511185	4	0	4	0.0835233	Actinobacteria	Rubrobacteria	Rubrobacterales	Rubrobacteraceae	Rubrobacter
OTU-513070	12	0	12	0.202548	Acidobacteria	iii1-8	DS-18	none	none
OTU-533848	18	1	17	0.185614	Proteobacteria	Betaproteobacteria	MND1	none	none
OTU-539421	10	2	8	0.216351	Actinobacteria	Acidimicrobiia	Acidimicrobiales	none	none
OTU-543232	16	0	16	0.456998	Gemmatimonadetes	Gemmatimonadetes	N1423WL	none	none
OTU-543963	9	4	5	0.45303	Proteobacteria	Gammaproteobacteria	Chromatiales	Chromatiaceae	none
OTU-550165	18	9	9	0.0998171	Actinobacteria	Thermoleophilia	Solirubrobacterales	none	none
OTU-560191	18	2	16	0.161344	Proteobacteria	Deltaproteobacteria	Syntrophobacterales	Syntrophobacteraceae	none
OTU-560301	3	3	0	0.0768886	Proteobacteria	Gammaproteobacteria	Xanthomonadales	Sinobacteraceae	Steroidobacter
OTU-567953	4	0	4	0.162583	Acidobacteria	[Chloracidobacteria]	RB41	none	none
OTU-579211	2	0	2	0.318061	Acidobacteria	[Chloracidobacteria]	RB41	none	none
OTU-625382	6	0	6	0.0761984	Gemmatimonadetes	Gemm-1	none	none	none
OTU-670837	8	1	7	0.36662	Actinobacteria	Thermoleophilia	Solirubrobacterales	none	none
OTU-680166	10	3	7	0.110821	Proteobacteria	Alphaproteobacteria	Rhizobiales	Hyphomicrobiaceae	Rhodoplanes
OTU-688123	1	0	1	0.0570485	Proteobacteria	Alphaproteobacteria	Rhizobiales	Hyphomicrobiaceae	Rhodoplanes
OTU-705063	6	4	2	0.0633878	Proteobacteria	Alphaproteobacteria	Rhizobiales	none	none
OTU-710414	29	23	6	0.362549	Actinobacteria	Thermoleophilia	Solirubrobacterales	Conexibacteraceae	none
OTU-740378	4	1	3	0.180594	Proteobacteria	Alphaproteobacteria	Rhizobiales	Hyphomicrobiaceae	Rhodoplanes
OTU-813885	8	0	8	0.125146	Proteobacteria	Betaproteobacteria	MND1	none	none
OTU-816641	10	0	10	0.19454	Acidobacteria	[Chloracidobacteria]	RB41	none	none
OTU-822915	12	0	12	0.208477	Proteobacteria	Alphaproteobacteria	Rhodospirillales	Rhodospirillaceae	none
OTU-823427	2	2	0	0.24362	Acidobacteria	[Chloracidobacteria]	RB41	none	none
OTU-831520	3	0	3	0.263401	Actinobacteria	Rubrobacteria	Rubrobacterales	Rubrobacteraceae	Rubrobacter
OTU-843546	9	0	9	0.910216	Actinobacteria	Actinobacteria	Actinomycetales	Pseudonocardiaceae	none
OTU-873423	9	3	6	0.511481	Proteobacteria	Alphaproteobacteria	Rhizobiales	Bradyrhizobiaceae	none
OTU-88360	20	13	7	0.398937	Actinobacteria	Thermoleophilia	Gaiellales	Gaiellaceae	none
OTU-904045	9	5	4	0.585874	Proteobacteria	Alphaproteobacteria	Sphingomonadales	Sphingomonadaceae	Kaistobacter
OTU-998555	4	1	3	0.556025	Proteobacteria	Alphaproteobacteria	Rhizobiales	Bradyrhizobiaceae	Bosea
OTU-999357	2	0	2	0.253257	Proteobacteria	Alphaproteobacteria	Rhizobiales	Bradyrhizobiaceae	Bradyrhizobium
0319-7L14	15	0	15	0.187951	Actinobacteria	MB-A2-108	0319-7L14	none	none
Acidimicrobiales	1	0	1	0.717565	Actinobacteria	Acidimicrobiia	Acidimicrobiales	none	none
Acidimicrobiia	1	0	1	0.717565	Actinobacteria	Acidimicrobiia	none	none	none
Acidobacteria	2	2	0	8.20401	Acidobacteria	none	none	none	none
Acidobacteria-6	9	0	9	0.156593	Acidobacteria	Acidobacteria-6	none	none	none
Actinobacteria1	9	0	9	0.910216	Actinobacteria	Actinobacteria1	none	none	none
Actinomycetales	9	0	9	0.910216	Actinobacteria	Actinobacteria1	Actinomycetales	none	none
Bacillaceae	6	2	4	0.357681	Firmicutes	Bacilli	Bacillales	Bacillaceae	none
Bacillales	6	2	4	0.357681	Firmicutes	Bacilli	Bacillales	none	none
Bacilli	6	2	4	0.357681	Firmicutes	Bacilli	none	none	none
Bacillus	6	2	4	0.357681	Firmicutes	Bacilli	Bacillales	Bacillaceae	Bacillus
Bacteroidetes	5	1	4	0.491809	Bacteroidetes	none	none	none	none
Betaproteobacteria	18	1	17	0.31076	Proteobacteria	Betaproteobacteria	none	none	none
Bosea	4	1	3	0.556025	Proteobacteria	Alphaproteobacteria	Rhizobiales	Bradyrhizobiaceae	Bosea
Bosea genosp	4	1	3	1.75791	Proteobacteria	Alphaproteobacteria	Rhizobiales	Bradyrhizobiaceae	Bosea
Bradyrhizobiaceae	1	1	0	0.690407	Proteobacteria	Alphaproteobacteria	Rhizobiales	Bradyrhizobiaceae	none
Bradyrhizobium	5	0	5	0.491809	Proteobacteria	Alphaproteobacteria	Rhizobiales	Bradyrhizobiaceae	Bradyrhizobium
Chitinophagaceae	5	1	4	7.84487	Bacteroidetes	Saprospirae	Saprospirales	Chitinophagaceae	none
Chloracidobacteria	2	2	0	0.314312	Acidobacteria	Chloracidobacteria	none	none	none
Chloroflexi	17	0	17	0.45303	Chloroflexi	none	none	none	none
Chromatiaceae	8	3	5	0.45303	Proteobacteria	Gammaproteobacteria	Chromatiales	Chromatiaceae	none
Chromatiales	9	4	5	0.362549	Proteobacteria	Gammaproteobacteria	Chromatiales	none	none
Conexibacteraceae	29	23	6	0.161344	Actinobacteria	Thermoleophilia	Solirubrobacterales	Conexibacteraceae	none
Deltaproteobacteria	18	2	16	0.202548	Proteobacteria	Deltaproteobacteria	none	none	none
DS-18	13	1	12	0.357681	Acidobacteria	iii1-8	DS-18	none	none
Firmicutes	6	2	4	0.782831	Firmicutes	none	none	none	none
Gaiellaceae	1	0	1	0.782831	Actinobacteria	Thermoleophilia	Gaiellales	Gaiellaceae	none
Gaiellales	1	0	1	0.529919	Actinobacteria	Thermoleophilia	Gaiellales	none	none
Gammaproteobacteria	5	0	5	0.312811	Proteobacteria	Gammaproteobacteria	none	none	none
Gemm-1	11	0	11	1.34752	Gemmatimonadetes	Gemm-1	none	none	none
Gemmatimonadetes	18	0	18	1.03471	Gemmatimonadetes	none	none	none	none
Gemmatimonadetes1	15	0	15	0.556025	Gemmatimonadetes	Gemmatimonadetes1	none	none	none
Hyphomicrobiaceae	1	0	1	0.348464	Proteobacteria	Alphaproteobacteria	Rhizobiales	Hyphomicrobiaceae	none
iii1-15	9	0	9	0.156593	Acidobacteria	Acidobacteria-6	iii1-15	none	none
iii1-8	12	0	12	0.202548	Acidobacteria	iii1-8	none	none	none
MB-A2-108	15	0	15	0.187951	Actinobacteria	MB-A2-108	none	none	none
MND1	17	1	16	0.31076	Proteobacteria	Betaproteobacteria	MND1	none	none
N1423WL	15	0	15	1.03471	Gemmatimonadetes	Gemmatimonadetes1	N1423WL	none	none
Nitrospira	4	0	4	0.166942	Nitrospirae	Nitrospira	none	none	none
Nitrospiraceae	4	0	4	0.166942	Nitrospirae	Nitrospira	Nitrospirales	Nitrospiraceae	none
Nitrospirae	4	0	4	0.166942	Nitrospirae	none	none	none	none
Nitrospirales	4	0	4	0.166942	Nitrospirae	Nitrospira	Nitrospirales	none	none
P2-11E	18	0	18	0.314312	Chloroflexi	P2-11E	none	none	none
Pseudonocardiaceae	9	0	9	0.910216	Actinobacteria	Actinobacteria1	Actinomycetales	Pseudonocardiaceae	none
RB41	2	2	0	7.84487	Acidobacteria	Chloracidobacteria	RB41	none	none
Rhizobiales	4	3	1	2.16976	Proteobacteria	Alphaproteobacteria	Rhizobiales	none	none
Rhodoplanes	1	0	1	0.348464	Proteobacteria	Alphaproteobacteria	Rhizobiales	Hyphomicrobiaceae	Rhodoplanes
Rhodospirillaceae	11	5	6	0.688456	Proteobacteria	Alphaproteobacteria	Rhodospirillales	Rhodospirillaceae	none
Rhodospirillales	10	5	5	0.688456	Proteobacteria	Alphaproteobacteria	Rhodospirillales	none	none
Rubrobacter	2	0	2	0.575683	Actinobacteria	Rubrobacteria	Rubrobacterales	Rubrobacteraceae	Rubrobacter
Rubrobacteraceae	3	0	3	0.575683	Actinobacteria	Rubrobacteria	Rubrobacterales	Rubrobacteraceae	none
Rubrobacterales	3	0	3	0.575683	Actinobacteria	Rubrobacteria	Rubrobacterales	none	none
Rubrobacteria	3	0	3	0.575683	Actinobacteria	Rubrobacteria	none	none	none
Saprospirae	5	1	4	0.491809	Bacteroidetes	Saprospirae	none	none	none
Saprospirales	5	1	4	0.491809	Bacteroidetes	Saprospirae	Saprospirales	none	none
Segetibacter	4	0	4	0.491809	Bacteroidetes	Saprospirae	Saprospirales	Chitinophagaceae	Segetibacter
Sinobacteraceae	3	3	0	0.0768886	Proteobacteria	Gammaproteobacteria	Xanthomonadales	Sinobacteraceae	none
Solirubrobacteraceae	6	0	6	0.0930183	Actinobacteria	Thermoleophilia	Solirubrobacterales	Solirubrobacteraceae	none
Steroidobacter	3	3	0	0.0768886	Proteobacteria	Gammaproteobacteria	Xanthomonadales	Sinobacteraceae	Steroidobacter
Syntrophobacteraceae	18	2	16	0.161344	Proteobacteria	Deltaproteobacteria	Syntrophobacterales	Syntrophobacteraceae	none
Syntrophobacterales	18	2	16	0.161344	Proteobacteria	Deltaproteobacteria	Syntrophobacterales	none	none
Xanthomonadales	3	3	0	0.0768886	Proteobacteria	Gammaproteobacteria	Xanthomonadales	none	none
In bold drivers.
Asteriks for random forest discriminants
In blue OTUs with relative abundance greater than 1%.

## Sheet: puna RSS
Table S5. Network's nodes.
Node_ID	Degree	Negative degree	Positive degree	Abundance	Phylum	Class	Order	Family	Genus
OTU-1009027	14	13	1	0.0973167	Proteobacteria	Alphaproteobacteria	Sphingomonadales	Sphingomonadaceae	Sphingomonas
OTU-1012195	2	1	1	0.502865	Bacteroidetes	[Saprospirae]	[Saprospirales]	Chitinophagaceae	Segetibacter
OTU-1037039	16	1	15	0.399512	Actinobacteria	Thermoleophilia	Gaiellales	Gaiellaceae	none
OTU-1079502	9	0	9	0.878361	Acidobacteria	[Chloracidobacteria]	RB41	none	none
OTU-1106431	8	3	5	0.359746	Acidobacteria	[Chloracidobacteria]	RB41	none	none
OTU-1107673	20	9	11	0.307447	Proteobacteria	Alphaproteobacteria	Sphingomonadales	Sphingomonadaceae	Kaistobacter
OTU-1107762	3	0	3	0.50028	Proteobacteria	Alphaproteobacteria	Rhodospirillales	Rhodospirillaceae	none
OTU-1108014	11	0	11	0.694112	Proteobacteria	Alphaproteobacteria	Rhizobiales	Bradyrhizobiaceae	Bradyrhizobium
OTU-1110234	15	0	15	1.3031	Acidobacteria	[Chloracidobacteria]	RB41	none	none
OTU-1110625	23	4	19	0.103617	Actinobacteria	Thermoleophilia	Solirubrobacterales	none	none
OTU-1111072	2	1	1	0.101156	Actinobacteria	Thermoleophilia	Solirubrobacterales	Solirubrobacteraceae	none
OTU-1113353	27	7	20	0.127286	Chloroflexi	Ellin6529	none	none	none
OTU-113626	2	0	2	0.577918	Acidobacteria	[Chloracidobacteria]	RB41	none	none
OTU-1140357	17	3	14	0.118934	Actinobacteria	Acidimicrobiia	Acidimicrobiales	none	none
OTU-1142323	14	0	14	0.168833	Actinobacteria	Thermoleophilia	Solirubrobacterales	none	none
OTU-1146405	18	3	15	0.155759	Actinobacteria	Acidimicrobiia	Acidimicrobiales	none	none
OTU-214986	8	3	5	0.513546	Acidobacteria	[Chloracidobacteria]	RB41	none	none
OTU-216549	3	0	3	0.153391	Acidobacteria	[Chloracidobacteria]	RB41	none	none
OTU-2183859	5	1	4	0.111013	Nitrospirae	Nitrospira	Nitrospirales	Nitrospiraceae	none
OTU-223743	5	1	4	0.102517	Actinobacteria	Thermoleophilia	Solirubrobacterales	none	none
OTU-226159	9	3	6	0.155367	Proteobacteria	Betaproteobacteria	MND1	none	none
OTU-255018	13	0	13	0.16125	Actinobacteria	Rubrobacteria	Rubrobacterales	Rubrobacteraceae	Rubrobacter
OTU-2579234	7	0	7	0.136779	Actinobacteria	Rubrobacteria	Rubrobacterales	Rubrobacteraceae	Rubrobacter
OTU-2870481	12	1	11	0.230055	Acidobacteria	[Chloracidobacteria]	RB41	none	none
OTU-3023198	2	0	2	0.143317	Acidobacteria	[Chloracidobacteria]	RB41	none	none
OTU-327613	1	0	1	0.332102	Gemmatimonadetes	Gemm-1	none	none	none
OTU-332788	5	3	2	0.153471	Actinobacteria	Thermoleophilia	Gaiellales	Gaiellaceae	none
OTU-3453863	14	4	10	0.220787	Proteobacteria	Alphaproteobacteria	Rhizobiales	Hyphomicrobiaceae	Rhodoplanes
OTU-4338751	12	5	7	0.285609	Acidobacteria	[Chloracidobacteria]	RB41	none	none
OTU-4358961	8	0	8	0.643185	Gemmatimonadetes	Gemmatimonadetes	N1423WL	none	none
OTU-4416284	8	0	8	0.38689	Acidobacteria	[Chloracidobacteria]	RB41	none	none
OTU-4433575	4	0	4	0.240275	Acidobacteria	[Chloracidobacteria]	RB41	none	none
OTU-4440462	13	0	13	0.209272	Actinobacteria	MB-A2-108	0319-7L14	none	none
OTU-4440611	7	0	7	0.592404	Acidobacteria	[Chloracidobacteria]	RB41	none	none
OTU-511185	3	0	3	0.185963	Actinobacteria	Rubrobacteria	Rubrobacterales	Rubrobacteraceae	Rubrobacter
OTU-533848	23	20	3	0.277543	Proteobacteria	Betaproteobacteria	MND1	none	none
OTU-539421	18	0	18	0.402051	Actinobacteria	Acidimicrobiia	Acidimicrobiales	none	none
OTU-543232	6	2	4	0.523245	Gemmatimonadetes	Gemmatimonadetes	N1423WL	none	none
OTU-560301	8	6	2	0.112787	Proteobacteria	Gammaproteobacteria	Xanthomonadales	Sinobacteraceae	Steroidobacter
OTU-567953	6	3	3	0.18916	Acidobacteria	[Chloracidobacteria]	RB41	none	none
OTU-591683	25	2	23	0.0758874	Proteobacteria	Alphaproteobacteria	Rhizobiales	Hyphomicrobiaceae	Pedomicrobium
OTU-605009	5	5	0	0.328133	Acidobacteria	[Chloracidobacteria]	RB41	none	none
OTU-670837	17	2	15	0.367306	Actinobacteria	Thermoleophilia	Solirubrobacterales	none	none
OTU-680166	9	4	5	0.0936302	Proteobacteria	Alphaproteobacteria	Rhizobiales	Hyphomicrobiaceae	Rhodoplanes
OTU-740378	23	5	18	0.0848926	Proteobacteria	Alphaproteobacteria	Rhizobiales	Hyphomicrobiaceae	Rhodoplanes
OTU-813069	12	5	7	0.155936	Actinobacteria	Actinobacteria	Actinomycetales	Pseudonocardiaceae	none
OTU-816641	4	0	4	0.169547	Acidobacteria	[Chloracidobacteria]	RB41	none	none
OTU-822915	10	8	2	0.344635	Proteobacteria	Alphaproteobacteria	Rhodospirillales	Rhodospirillaceae	none
OTU-823427	16	9	7	0.121417	Acidobacteria	[Chloracidobacteria]	RB41	none	none
OTU-831520	15	0	15	0.502054	Actinobacteria	Rubrobacteria	Rubrobacterales	Rubrobacteraceae	Rubrobacter
OTU-843546	25	12	13	0.589496	Actinobacteria	Actinobacteria	Actinomycetales	Pseudonocardiaceae	none
OTU-873423	8	0	8	0.709329	Proteobacteria	Alphaproteobacteria	Rhizobiales	Bradyrhizobiaceae	none
OTU-875728	1	0	1	0.307057	Bacteroidetes	[Saprospirae]	[Saprospirales]	Chitinophagaceae	Segetibacter
OTU-88360	6	0	6	0.246172	Actinobacteria	Thermoleophilia	Gaiellales	Gaiellaceae	none
OTU-904045	12	3	9	0.552019	Proteobacteria	Alphaproteobacteria	Sphingomonadales	Sphingomonadaceae	Kaistobacter
OTU-957362	17	6	11	0.0665761	Actinobacteria	Thermoleophilia	Solirubrobacterales	none	none
OTU-998555	9	0	9	0.874049	Proteobacteria	Alphaproteobacteria	Rhizobiales	Bradyrhizobiaceae	Bosea
OTU-999357	14	0	14	0.326069	Proteobacteria	Alphaproteobacteria	Rhizobiales	Bradyrhizobiaceae	Bradyrhizobium
0319-7L14	13	0	13	0.209272	Actinobacteria	MB-A2-108	0319-7L14	none	none
Acidimicrobiales	17	0	17	0.676744	Actinobacteria	Acidimicrobiia	Acidimicrobiales	none	none
Acidimicrobiia	17	0	17	0.676744	Actinobacteria	Acidimicrobiia	none	none	none
Actinobacteria	6	1	5	4.32665	Actinobacteria	none	none	none	none
Actinobacteria1	25	12	13	0.745432	Actinobacteria	Actinobacteria1	none	none	none
Actinomycetales	25	12	13	0.745432	Actinobacteria	Actinobacteria1	Actinomycetales	none	none
Bacillaceae	1	1	0	0.495204	Firmicutes	Bacilli	Bacillales	Bacillaceae	none
Betaproteobacteria	15	10	5	0.43291	Proteobacteria	Betaproteobacteria	none	none	none
Bosea	9	0	9	0.874049	Proteobacteria	Alphaproteobacteria	Rhizobiales	Bradyrhizobiaceae	Bosea
Bosea genosp	9	0	9	2.60356	Proteobacteria	Alphaproteobacteria	Rhizobiales	Bradyrhizobiaceae	Bosea
Bradyrhizobiaceae	6	0	6	1.02018	Proteobacteria	Alphaproteobacteria	Rhizobiales	Bradyrhizobiaceae	none
Bradyrhizobium	10	0	10	0.809922	Proteobacteria	Alphaproteobacteria	Rhizobiales	Bradyrhizobiaceae	Bradyrhizobium
Chitinophagaceae	1	1	0	0.365137	Bacteroidetes	Saprospirae	Saprospirales	Chitinophagaceae	none
Chloroflexi	1	0	1	0.127286	Chloroflexi	none	none	none	none
Ellin6529	28	7	21	0.799156	Chloroflexi	Ellin6529	none	none	none
Gaiellaceae	21	0	21	0.799156	Actinobacteria	Thermoleophilia	Gaiellales	Gaiellaceae	none
Gaiellales	21	0	21	0.112787	Actinobacteria	Thermoleophilia	Gaiellales	none	none
Gammaproteobacteria	7	5	2	1.63817	Proteobacteria	Gammaproteobacteria	none	none	none
Gemmatimonadetes	4	0	4	1.16643	Gemmatimonadetes	none	none	none	none
Gemmatimonadetes1	6	1	5	0.874049	Gemmatimonadetes	Gemmatimonadetes1	none	none	none
Kaistobacter	8	0	8	0.859466	Proteobacteria	Alphaproteobacteria	Sphingomonadales	Sphingomonadaceae	Kaistobacter
MB-A2-108	12	0	12	0.209272	Actinobacteria	MB-A2-108	none	none	none
MND1	18	13	5	0.43291	Proteobacteria	Betaproteobacteria	MND1	none	none
N1423WL	6	1	5	1.16643	Gemmatimonadetes	Gemmatimonadetes1	N1423WL	none	none
Nitrospira	4	0	4	0.111013	Nitrospirae	Nitrospira	none	none	none
Nitrospiraceae	5	1	4	0.111013	Nitrospirae	Nitrospira	Nitrospirales	Nitrospiraceae	none
Nitrospirae	4	0	4	0.111013	Nitrospirae	none	none	none	none
Nitrospirales	5	1	4	0.111013	Nitrospirae	Nitrospira	Nitrospirales	none	none
Pedomicrobium	24	2	22	0.0758874	Proteobacteria	Alphaproteobacteria	Rhizobiales	Hyphomicrobiaceae	Pedomicrobium
Pseudonocardiaceae	25	12	13	0.745432	Actinobacteria	Actinobacteria1	Actinomycetales	Pseudonocardiaceae	none
Rhizobiales	5	0	5	3.61802	Proteobacteria	Alphaproteobacteria	Rhizobiales	none	none
Rhodospirillaceae	7	0	7	0.844915	Proteobacteria	Alphaproteobacteria	Rhodospirillales	Rhodospirillaceae	none
Rhodospirillales	6	0	6	0.844915	Proteobacteria	Alphaproteobacteria	Rhodospirillales	none	none
Rubrobacter	13	0	13	0.986045	Actinobacteria	Rubrobacteria	Rubrobacterales	Rubrobacteraceae	Rubrobacter
Rubrobacteraceae	13	0	13	0.986045	Actinobacteria	Rubrobacteria	Rubrobacterales	Rubrobacteraceae	none
Rubrobacterales	13	0	13	0.986045	Actinobacteria	Rubrobacteria	Rubrobacterales	none	none
Rubrobacteria	13	0	13	0.986045	Actinobacteria	Rubrobacteria	none	none	none
Saprospirae	1	1	0	0.809922	Bacteroidetes	Saprospirae	none	none	none
Segetibacter	1	1	0	0.809922	Bacteroidetes	Saprospirae	Saprospirales	Chitinophagaceae	Segetibacter
Sinobacteraceae	7	5	2	0.112787	Proteobacteria	Gammaproteobacteria	Xanthomonadales	Sinobacteraceae	none
Solirubrobacteraceae	2	1	1	0.101156	Actinobacteria	Thermoleophilia	Solirubrobacterales	Solirubrobacteraceae	none
Solirubrobacterales	22	2	20	0.910006	Actinobacteria	Thermoleophilia	Solirubrobacterales	none	none
Sphingomonadaceae	9	0	9	0.956782	Proteobacteria	Alphaproteobacteria	Sphingomonadales	Sphingomonadaceae	none
Sphingomonadales	10	1	9	0.956782	Proteobacteria	Alphaproteobacteria	Sphingomonadales	none	none
Sphingomonas	15	14	1	0.0973167	Proteobacteria	Alphaproteobacteria	Sphingomonadales	Sphingomonadaceae	Sphingomonas
Steroidobacter	7	5	2	0.112787	Proteobacteria	Gammaproteobacteria	Xanthomonadales	Sinobacteraceae	Steroidobacter
Thermoleophilia	23	1	22	1.70916	Actinobacteria	Thermoleophilia	none	none	none
Xanthomonadales	7	5	2	0.112787	Proteobacteria	Gammaproteobacteria	Xanthomonadales	none	none
In bold drivers.
Asteriks for random forest discriminants
In blue OTUs with relative abundance greater than 1%.

## Sheet: steppe BS
Table S5. Network's nodes.
Node_ID	Degree	Negative degree	Positive degree	Abundance	Phylum	Class	Order	Family	Genus
OTU-1003093	1	1	0	0.130827	Acidobacteria	[Chloracidobacteria]	RB41	none	none
OTU-1030883*	40	28	12	0.163373	Nitrospirae	Nitrospira	Nitrospirales	Nitrospiraceae	none
OTU-1037039	4	0	4	0.192476	Actinobacteria	Thermoleophilia	Gaiellales	Gaiellaceae	none
OTU-1079502	2	0	2	2.23869	Acidobacteria	[Chloracidobacteria]	RB41	none	none
OTU-1082585	39	23	16	0.238004	Actinobacteria	MB-A2-108	0319-7L14	none	none
OTU-1090930	34	23	11	0.159312	Actinobacteria	Thermoleophilia	Gaiellales	Gaiellaceae	none
OTU-1093851	1	0	1	0.0939657	Acidobacteria	[Chloracidobacteria]	RB41	none	none
OTU-1106431	18	16	2	0.119986	Acidobacteria	[Chloracidobacteria]	RB41	none	none
OTU-1107673	38	28	10	0.259789	Proteobacteria	Alphaproteobacteria	Sphingomonadales	Sphingomonadaceae	Kaistobacter
OTU-1107762	5	0	5	0.213	Proteobacteria	Alphaproteobacteria	Rhodospirillales	Rhodospirillaceae	none
OTU-1108014	2	0	2	0.65114	Proteobacteria	Alphaproteobacteria	Rhizobiales	Bradyrhizobiaceae	Bradyrhizobium
OTU-1108340	5	2	3	0.182187	Chloroflexi	P2-11E	none	none	none
OTU-1109777	25	16	9	0.0979515	Acidobacteria	[Chloracidobacteria]	RB41	none	none
OTU-1110234	17	6	11	0.807771	Acidobacteria	[Chloracidobacteria]	RB41	none	none
OTU-1111072	7	0	7	0.0786959	Actinobacteria	Thermoleophilia	Solirubrobacterales	Solirubrobacteraceae	none
OTU-123077	25	8	17	0.0525978	Actinobacteria	Thermoleophilia	Gaiellales	Gaiellaceae	none
OTU-144401	36	25	11	0.627355	Actinobacteria	Thermoleophilia	Gaiellales	Gaiellaceae	none
OTU-204614	17	14	3	0.0833236	Acidobacteria	[Chloracidobacteria]	RB41	none	none
OTU-211678	21	17	4	0.0979711	Acidobacteria	Acidobacteria-6	iii1-15	none	none
OTU-216378	7	0	7	0.145418	Gemmatimonadetes	Gemmatimonadetes	N1423WL	none	none
OTU-216549	35	12	23	0.604384	Acidobacteria	[Chloracidobacteria]	RB41	none	none
OTU-247010	12	10	2	0.207084	Acidobacteria	[Chloracidobacteria]	RB41	none	none
OTU-247956	27	18	9	0.0830867	Chloroflexi	P2-11E	none	none	none
OTU-253486	28	21	7	0.083367	Proteobacteria	Betaproteobacteria	Burkholderiales	Alcaligenaceae	none
OTU-277931	3	1	2	0.280285	Acidobacteria	[Chloracidobacteria]	RB41	none	none
OTU-2870481	16	7	9	1.24739	Acidobacteria	[Chloracidobacteria]	RB41	none	none
OTU-316787	14	2	12	0.327905	Gemmatimonadetes	Gemmatimonadetes	N1423WL	none	none
OTU-317126	1	0	1	0.111753	Verrucomicrobia	[Spartobacteria]	[Chthoniobacterales]	[Chthoniobacteraceae]	DA101
OTU-327784	13	0	13	0.240513	Acidobacteria	[Chloracidobacteria]	RB41	none	none
OTU-4091471	2	0	2	0.0796619	Acidobacteria	Acidobacteria-6	iii1-15	none	none
OTU-4318216	25	17	8	0.135687	Acidobacteria	iii1-8	DS-18	none	none
OTU-4358961	13	11	2	0.069658	Gemmatimonadetes	Gemmatimonadetes	N1423WL	none	none
OTU-4376091	42	20	22	0.0687718	Chloroflexi	Ellin6529	none	none	none
OTU-4417137	6	0	6	0.0788788	Gemmatimonadetes	Gemmatimonadetes	N1423WL	none	none
OTU-4418071	8	0	8	0.40794	Acidobacteria	[Chloracidobacteria]	RB41	none	none
OTU-4446271	12	0	12	0.172785	Gemmatimonadetes	Gemmatimonadetes	N1423WL	none	none
OTU-4447486	43	20	23	0.153141	Gemmatimonadetes	Gemmatimonadetes	N1423WL	none	none
OTU-533299	20	7	13	0.130809	Actinobacteria	Actinobacteria	Actinomycetales	Nocardioidaceae	Aeromicrobium
OTU-533848	2	0	2	0.0784353	Proteobacteria	Betaproteobacteria	MND1	none	none
OTU-543232	12	0	12	0.626299	Gemmatimonadetes	Gemmatimonadetes	N1423WL	none	none
OTU-544691	13	0	13	0.233646	Planctomycetes	Planctomycetia	Pirellulales	Pirellulaceae	none
OTU-545378	33	31	2	0.481915	Acidobacteria	iii1-8	32-20	none	none
OTU-553372	27	27	0	0.222074	Acidobacteria	[Chloracidobacteria]	RB41	none	none
OTU-567077	37	22	15	0.179121	Gemmatimonadetes	Gemmatimonadetes	N1423WL	none	none
OTU-581988	38	20	18	0.220195	Actinobacteria	Thermoleophilia	Gaiellales	Gaiellaceae	none
OTU-588492	38	26	12	1.05554	Actinobacteria	Thermoleophilia	Gaiellales	Gaiellaceae	none
OTU-620856	31	23	8	0.163102	Bacteroidetes	[Saprospirae]	[Saprospirales]	Chitinophagaceae	none
OTU-670837	7	0	7	0.160244	Actinobacteria	Thermoleophilia	Solirubrobacterales	none	none
OTU-682134*	36	16	20	0.262057	Nitrospirae	Nitrospira	Nitrospirales	Nitrospiraceae	JG37-AG-70
OTU-695713	26	12	14	0.160329	Proteobacteria	Betaproteobacteria	Burkholderiales	Oxalobacteraceae	Janthinobacterium
OTU-725882	6	6	0	0.0596958	Bacteroidetes	[Saprospirae]	[Saprospirales]	Chitinophagaceae	none
OTU-728955	33	21	12	0.161089	Acidobacteria	[Chloracidobacteria]	RB41	none	none
OTU-785264	37	22	15	1.2615	Bacteroidetes	[Saprospirae]	[Saprospirales]	Chitinophagaceae	none
OTU-806063	4	0	4	0.177684	Acidobacteria	[Chloracidobacteria]	RB41	Ellin6075	none
OTU-807954	24	20	4	0.0737526	Bacteroidetes	[Saprospirae]	[Saprospirales]	Chitinophagaceae	none
OTU-816641	2	0	2	0.525092	Acidobacteria	[Chloracidobacteria]	RB41	none	none
OTU-831520	13	3	10	0.0923837	Actinobacteria	Rubrobacteria	Rubrobacterales	Rubrobacteraceae	Rubrobacter
OTU-839767	22	4	18	0.130518	Acidobacteria	iii1-8	DS-18	none	none
OTU-843546	4	0	4	0.345916	Actinobacteria	Actinobacteria	Actinomycetales	Pseudonocardiaceae	none
OTU-873423	19	3	16	0.237021	Proteobacteria	Alphaproteobacteria	Rhizobiales	Bradyrhizobiaceae	none
OTU-88360	22	6	16	0.163553	Actinobacteria	Thermoleophilia	Gaiellales	Gaiellaceae	none
OTU-89660	34	11	23	0.159808	Acidobacteria	Acidobacteria-6	iii1-15	none	none
OTU-904045	43	34	9	0.898812	Proteobacteria	Alphaproteobacteria	Sphingomonadales	Sphingomonadaceae	Kaistobacter
OTU-998555	16	7	9	0.364546	Proteobacteria	Alphaproteobacteria	Rhizobiales	Bradyrhizobiaceae	Bosea
OTU-999357	8	0	8	0.317869	Proteobacteria	Alphaproteobacteria	Rhizobiales	Bradyrhizobiaceae	Bradyrhizobium
0319-7L14	40	23	17	0.238004	Actinobacteria	MB-A2-108	0319-7L14	none	none
32-20	34	32	2	0.481915	Acidobacteria	iii1-8	32-20	none	none
Acidobacteria-6	14	5	9	0.337441	Acidobacteria	Acidobacteria-6	none	none	none
Actinobacteria	3	0	3	3.91873	Actinobacteria	none	none	none	none
Actinobacteria1	8	0	8	0.476725	Actinobacteria	Actinobacteria1	none	none	none
Actinomycetales	8	0	8	0.476725	Actinobacteria	Actinobacteria1	Actinomycetales	none	none
Aeromicrobium	19	6	13	0.130809	Actinobacteria	Actinobacteria1	Actinomycetales	Nocardioidaceae	Aeromicrobium
Alcaligenaceae	28	21	7	0.083367	Proteobacteria	Betaproteobacteria	Burkholderiales	Alcaligenaceae	none
Alphaproteobacteria	6	1	5	2.94218	Proteobacteria	Alphaproteobacteria	none	none	none
Bacteroidetes	35	21	14	1.55805	Bacteroidetes	none	none	none	none
Bosea	16	7	9	0.364546	Proteobacteria	Alphaproteobacteria	Rhizobiales	Bradyrhizobiaceae	Bosea
Bosea genosp	16	7	9	1.57058	Proteobacteria	Alphaproteobacteria	Rhizobiales	Bradyrhizobiaceae	Bosea
Bradyrhizobiaceae	6	1	5	0.969009	Proteobacteria	Alphaproteobacteria	Rhizobiales	Bradyrhizobiaceae	none
Bradyrhizobium	4	0	4	1.55805	Proteobacteria	Alphaproteobacteria	Rhizobiales	Bradyrhizobiaceae	Bradyrhizobium
Chitinophagaceae	35	21	14	0.334045	Bacteroidetes	Saprospirae	Saprospirales	Chitinophagaceae	none
Chloroflexi	18	9	9	0.111753	Chloroflexi	none	none	none	none
Chthoniobacteraceae	1	0	1	0.111753	Verrucomicrobia	Spartobacteria	Chthoniobacterales	Chthoniobacteraceae	none
Chthoniobacterales	1	0	1	0.111753	Verrucomicrobia	Spartobacteria	Chthoniobacterales	none	none
DA101	1	0	1	0.266205	Verrucomicrobia	Spartobacteria	Chthoniobacterales	Chthoniobacteraceae	DA101
DS-18	31	15	16	0.292833	Acidobacteria	iii1-8	DS-18	none	none
Ellin6075	3	0	3	0.0687718	Acidobacteria	Chloracidobacteria	RB41	Ellin6075	none
Ellin6529	42	20	22	2.87268	Chloroflexi	Ellin6529	none	none	none
Gaiellaceae	21	5	16	2.87268	Actinobacteria	Thermoleophilia	Gaiellales	Gaiellaceae	none
Gaiellales	21	6	15	1.75321	Actinobacteria	Thermoleophilia	Gaiellales	none	none
Gemmatimonadetes	3	0	3	1.75321	Gemmatimonadetes	none	none	none	none
Gemmatimonadetes1	3	0	3	0.364546	Gemmatimonadetes	Gemmatimonadetes1	none	none	none
iii1-15	14	5	9	0.337441	Acidobacteria	Acidobacteria-6	iii1-15	none	none
Janthinobacterium	27	13	14	0.160329	Proteobacteria	Betaproteobacteria	Burkholderiales	Oxalobacteraceae	Janthinobacterium
JG37-AG-70*	36	16	20	0.262057	Nitrospirae	Nitrospira	Nitrospirales	Nitrospiraceae	JG37-AG-70
Kaistobacter	41	33	8	1.1586	Proteobacteria	Alphaproteobacteria	Sphingomonadales	Sphingomonadaceae	Kaistobacter
MB-A2-108	39	22	17	0.238004	Actinobacteria	MB-A2-108	none	none	none
MND1	2	0	2	0.0784353	Proteobacteria	Betaproteobacteria	MND1	none	none
N1423WL	3	0	3	1.75321	Gemmatimonadetes	Gemmatimonadetes1	N1423WL	none	none
Nocardioidaceae	19	6	13	0.130809	Actinobacteria	Actinobacteria1	Actinomycetales	Nocardioidaceae	none
Oxalobacteraceae	27	12	15	0.160329	Proteobacteria	Betaproteobacteria	Burkholderiales	Oxalobacteraceae	none
P2-11E	9	6	3	0.265273	Chloroflexi	P2-11E	none	none	none
Pirellulaceae	11	0	11	0.233646	Planctomycetes	Planctomycetia	Pirellulales	Pirellulaceae	none
Pirellulales	13	0	13	0.233646	Planctomycetes	Planctomycetia	Pirellulales	none	none
Planctomycetes	9	0	9	0.233646	Planctomycetes	none	none	none	none
Planctomycetia	11	0	11	0.233646	Planctomycetes	Planctomycetia	none	none	none
Proteobacteria	6	1	5	3.26431	Proteobacteria	none	none	none	none
Pseudonocardiaceae	4	0	4	0.345916	Actinobacteria	Actinobacteria1	Actinomycetales	Pseudonocardiaceae	none
Rhizobiales	6	1	5	1.57058	Proteobacteria	Alphaproteobacteria	Rhizobiales	none	none
Rhodospirillaceae	5	0	5	0.213	Proteobacteria	Alphaproteobacteria	Rhodospirillales	Rhodospirillaceae	none
Rhodospirillales	5	0	5	0.213	Proteobacteria	Alphaproteobacteria	Rhodospirillales	none	none
Rubrobacter	5	0	5	0.0923837	Actinobacteria	Rubrobacteria	Rubrobacterales	Rubrobacteraceae	Rubrobacter
Rubrobacteraceae	5	0	5	0.0923837	Actinobacteria	Rubrobacteria	Rubrobacterales	Rubrobacteraceae	none
Rubrobacterales	5	0	5	0.0923837	Actinobacteria	Rubrobacteria	Rubrobacterales	none	none
Rubrobacteria	5	0	5	0.0923837	Actinobacteria	Rubrobacteria	none	none	none
Saprospirae	35	21	14	1.55805	Bacteroidetes	Saprospirae	none	none	none
Saprospirales	35	21	14	1.55805	Bacteroidetes	Saprospirae	Saprospirales	none	none
Solirubrobacteraceae	7	0	7	0.0786959	Actinobacteria	Thermoleophilia	Solirubrobacterales	Solirubrobacteraceae	none
Solirubrobacterales	13	0	13	0.23894	Actinobacteria	Thermoleophilia	Solirubrobacterales	none	none
Spartobacteria	1	0	1	0.111753	Verrucomicrobia	Spartobacteria	none	none	none
Sphingomonadaceae	41	33	8	1.1586	Proteobacteria	Alphaproteobacteria	Sphingomonadales	Sphingomonadaceae	none
Sphingomonadales	42	34	8	1.1586	Proteobacteria	Alphaproteobacteria	Sphingomonadales	none	none
Thermoleophilia	22	5	17	3.11162	Actinobacteria	Thermoleophilia	none	none	none
Verrucomicrobia	1	0	1	0.111753	Verrucomicrobia	none	none	none	none
In bold drivers.
Asteriks for random forest discriminants
In blue OTUs with relative abundance greater than 1%.

## Sheet: steppe RSS
Table S5. Network's nodes.
Node_ID	Degree	Negative degree	Positive degree	Abundance	Phylum	Class	Order	Family	Genus
Acidobacteria	7	2	5	8.63766	Acidobacteria	none	none	none	none
Acidobacteria-6	11	0	11	0.510263	Acidobacteria	Acidobacteria-6	none	none	none
Actinobacteria1	3	0	3	0.909465	Actinobacteria	Actinobacteria1	none	none	none
Actinomycetales	3	0	3	0.909465	Actinobacteria	Actinobacteria1	Actinomycetales	none	none
Aeromicrobium	3	0	3	0.274401	Actinobacteria	Actinobacteria1	Actinomycetales	Nocardioidaceae	Aeromicrobium
Alphaproteobacteria	1	0	1	6.90497	Proteobacteria	Alphaproteobacteria	none	none	none
Bacteroidetes	28	11	17	1.63977	Bacteroidetes	none	none	none	none
Betaproteobacteria	10	1	9	0.770687	Proteobacteria	Betaproteobacteria	none	none	none
Bosea	19	4	15	0.725711	Proteobacteria	Alphaproteobacteria	Rhizobiales	Bradyrhizobiaceae	Bosea
Bosea genosp	20	4	16	1.8564	Proteobacteria	Alphaproteobacteria	Rhizobiales	Bradyrhizobiaceae	Bosea
Bradyrhizobium	3	0	3	0.639232	Proteobacteria	Alphaproteobacteria	Rhizobiales	Bradyrhizobiaceae	Bradyrhizobium
Burkholderiales	5	0	5	0.156425	Proteobacteria	Betaproteobacteria	Burkholderiales	none	none
Caulobacteraceae	16	2	14	0.156425	Proteobacteria	Alphaproteobacteria	Caulobacterales	Caulobacteraceae	none
Caulobacterales	17	3	14	1.63977	Proteobacteria	Alphaproteobacteria	Caulobacterales	none	none
Chitinophagaceae	28	11	17	8.12739	Bacteroidetes	Saprospirae	Saprospirales	Chitinophagaceae	none
Chloracidobacteria	6	1	5	0.760425	Acidobacteria	Chloracidobacteria	none	none	none
Ellin6075	12	2	10	0.580039	Acidobacteria	Chloracidobacteria	RB41	Ellin6075	none
Gaiellaceae	1	1	0	0.580039	Actinobacteria	Thermoleophilia	Gaiellales	Gaiellaceae	none
Gaiellales	1	1	0	0.765928	Actinobacteria	Thermoleophilia	Gaiellales	none	none
Gemmatimonadetes	12	0	12	0.765928	Gemmatimonadetes	none	none	none	none
Gemmatimonadetes1	11	0	11	0.725711	Gemmatimonadetes	Gemmatimonadetes1	none	none	none
iii1-15	11	0	11	0.510263	Acidobacteria	Acidobacteria-6	iii1-15	none	none
Janthinobacterium	7	2	5	0.639232	Proteobacteria	Betaproteobacteria	Burkholderiales	Oxalobacteraceae	Janthinobacterium
Kaistobacter	26	10	16	2.77583	Proteobacteria	Alphaproteobacteria	Sphingomonadales	Sphingomonadaceae	Kaistobacter
Mesorhizobium	10	3	7	0.182811	Proteobacteria	Alphaproteobacteria	Rhizobiales	Phyllobacteriaceae	Mesorhizobium
MND1	4	0	4	0.131455	Proteobacteria	Betaproteobacteria	MND1	none	none
N1423WL	11	0	11	0.765928	Gemmatimonadetes	Gemmatimonadetes1	N1423WL	none	none
Nitrospira	7	6	1	0.107663	Nitrospirae	Nitrospira	none	none	none
Nitrospiraceae*	5	3	2	0.107663	Nitrospirae	Nitrospira	Nitrospirales	Nitrospiraceae	none
Nitrospirae	8	6	2	0.107663	Nitrospirae	none	none	none	none
Nitrospirales	6	5	1	0.107663	Nitrospirae	Nitrospira	Nitrospirales	none	none
Nocardioidaceae	3	0	3	0.274401	Actinobacteria	Actinobacteria1	Actinomycetales	Nocardioidaceae	none
Opitutaceae	5	0	5	0.201391	Verrucomicrobia	Opitutae	Opitutales	Opitutaceae	none
Opitutae	5	0	5	0.201391	Verrucomicrobia	Opitutae	none	none	none
Opitutales	5	0	5	0.201391	Verrucomicrobia	Opitutae	Opitutales	none	none
Opitutus	5	0	5	0.201391	Verrucomicrobia	Opitutae	Opitutales	Opitutaceae	Opitutus
OTU-1003093	5	4	1	0.277696	Acidobacteria	[Chloracidobacteria]	RB41	none	none
OTU-1030883*	13	7	6	0.107663	Nitrospirae	Nitrospira	Nitrospirales	Nitrospiraceae	none
OTU-1037039	2	0	2	0.268891	Actinobacteria	Thermoleophilia	Gaiellales	Gaiellaceae	none
OTU-1079502	2	0	2	2.55206	Acidobacteria	[Chloracidobacteria]	RB41	none	none
OTU-1091625	5	0	5	0.201391	Verrucomicrobia	Opitutae	Opitutales	Opitutaceae	Opitutus
OTU-1093851	2	0	2	0.205453	Acidobacteria	[Chloracidobacteria]	RB41	none	none
OTU-1099115	29	18	11	0.316022	Proteobacteria	Betaproteobacteria	Burkholderiales	Oxalobacteraceae	Janthinobacterium
OTU-1107673	25	7	18	0.78146	Proteobacteria	Alphaproteobacteria	Sphingomonadales	Sphingomonadaceae	Kaistobacter
OTU-1107762	1	0	1	0.434375	Proteobacteria	Alphaproteobacteria	Rhodospirillales	Rhodospirillaceae	none
OTU-1107935	31	7	24	0.193082	Proteobacteria	Alphaproteobacteria	Sphingomonadales	Sphingomonadaceae	Kaistobacter
OTU-1108014	4	0	4	1.28783	Proteobacteria	Alphaproteobacteria	Rhizobiales	Bradyrhizobiaceae	Bradyrhizobium
OTU-1108722	17	2	15	0.156425	Proteobacteria	Alphaproteobacteria	Caulobacterales	Caulobacteraceae	Phenylobacterium
OTU-1110234	37	22	15	0.70883	Acidobacteria	[Chloracidobacteria]	RB41	none	none
OTU-1113115	2	1	1	0.0867954	Proteobacteria	Alphaproteobacteria	Rhizobiales	Hyphomicrobiaceae	Rhodoplanes
OTU-211678	24	12	12	0.226106	Acidobacteria	Acidobacteria-6	iii1-15	none	none
OTU-216549	6	1	5	0.915255	Acidobacteria	[Chloracidobacteria]	RB41	none	none
OTU-2870481	33	20	13	1.76299	Acidobacteria	[Chloracidobacteria]	RB41	none	none
OTU-316787	21	8	13	0.316895	Gemmatimonadetes	Gemmatimonadetes	N1423WL	none	none
OTU-327784	15	7	8	0.15697	Acidobacteria	[Chloracidobacteria]	RB41	none	none
OTU-332788	7	1	6	0.311148	Actinobacteria	Thermoleophilia	Gaiellales	Gaiellaceae	none
OTU-533299	3	0	3	0.274401	Actinobacteria	Actinobacteria	Actinomycetales	Nocardioidaceae	Aeromicrobium
OTU-533848	13	0	13	0.131455	Proteobacteria	Betaproteobacteria	MND1	none	none
OTU-543232	12	2	10	0.449034	Gemmatimonadetes	Gemmatimonadetes	N1423WL	none	none
OTU-544691	29	17	12	0.350747	Planctomycetes	Planctomycetia	Pirellulales	Pirellulaceae	none
OTU-573643	9	2	7	0.182811	Proteobacteria	Alphaproteobacteria	Rhizobiales	Phyllobacteriaceae	Mesorhizobium
OTU-628385	17	6	11	0.285523	Acidobacteria	[Chloracidobacteria]	RB41	Ellin6075	none
OTU-695713	2	1	1	0.32321	Proteobacteria	Betaproteobacteria	Burkholderiales	Oxalobacteraceae	Janthinobacterium
OTU-725882	5	0	5	0.0936126	Bacteroidetes	[Saprospirae]	[Saprospirales]	Chitinophagaceae	none
OTU-784521	1	0	1	0.139116	Proteobacteria	Alphaproteobacteria	Rhizobiales	Hyphomicrobiaceae	Rhodoplanes
OTU-785264	32	11	21	1.54615	Bacteroidetes	[Saprospirae]	[Saprospirales]	Chitinophagaceae	none
OTU-806063	30	19	11	0.35419	Acidobacteria	[Chloracidobacteria]	RB41	Ellin6075	none
OTU-816641	15	6	9	0.574778	Acidobacteria	[Chloracidobacteria]	RB41	none	none
OTU-831689	1	1	0	0.120712	Acidobacteria	[Chloracidobacteria]	RB41	Ellin6075	none
OTU-873423	18	2	16	0.547502	Proteobacteria	Alphaproteobacteria	Rhizobiales	Bradyrhizobiaceae	none
OTU-88111	1	0	1	0.212941	Acidobacteria	[Chloracidobacteria]	RB41	none	none
OTU-89660	25	14	11	0.284157	Acidobacteria	Acidobacteria-6	iii1-15	none	none
OTU-904045	29	11	18	1.80129	Proteobacteria	Alphaproteobacteria	Sphingomonadales	Sphingomonadaceae	Kaistobacter
OTU-998555	22	6	16	0.725711	Proteobacteria	Alphaproteobacteria	Rhizobiales	Bradyrhizobiaceae	Bosea
OTU-999357	1	0	1	0.568575	Proteobacteria	Alphaproteobacteria	Rhizobiales	Bradyrhizobiaceae	Bradyrhizobium
Oxalobacteraceae	8	2	6	0.639232	Proteobacteria	Betaproteobacteria	Burkholderiales	Oxalobacteraceae	none
Phenylobacterium	18	3	15	0.156425	Proteobacteria	Alphaproteobacteria	Caulobacterales	Caulobacteraceae	Phenylobacterium
Phyllobacteriaceae	10	3	7	0.182811	Proteobacteria	Alphaproteobacteria	Rhizobiales	Phyllobacteriaceae	none
Pirellulaceae	30	17	13	0.350747	Planctomycetes	Planctomycetia	Pirellulales	Pirellulaceae	none
Pirellulales	30	17	13	0.350747	Planctomycetes	Planctomycetia	Pirellulales	none	none
Planctomycetes	31	18	13	0.350747	Planctomycetes	none	none	none	none
Planctomycetia	29	17	12	0.350747	Planctomycetes	Planctomycetia	none	none	none
Proteobacteria	7	2	5	7.67566	Proteobacteria	none	none	none	none
RB41	6	1	5	8.12739	Acidobacteria	Chloracidobacteria	RB41	none	none
Saprospirae	28	11	17	1.63977	Bacteroidetes	Saprospirae	none	none	none
Saprospirales	28	11	17	1.63977	Bacteroidetes	Saprospirae	Saprospirales	none	none
Sphingomonadaceae	27	9	18	2.77583	Proteobacteria	Alphaproteobacteria	Sphingomonadales	Sphingomonadaceae	none
Sphingomonadales	26	10	16	2.77583	Proteobacteria	Alphaproteobacteria	Sphingomonadales	none	none
Thermoleophilia	3	0	3	0.711729	Actinobacteria	Thermoleophilia	none	none	none
Verrucomicrobia	4	0	4	0.201391	Verrucomicrobia	none	none	none	none
In bold drivers.
Asteriks for random forest discriminants
In blue OTUs with relative abundance greater than 1%.
