# Supplementary material for: Testing the stress gradient hypothesis in soil bacterial communities associated with vegetation belts in the Andean Atacama Desert
Source: Environ Microbiome. 2023 Mar 28;18:24. doi: 10.1186/s40793-023-00486-w (PMC10052861; doi:10.1186/s40793-023-00486-w)
Supplement: Supplementary file 10 — Additional file 10. Table S8. KEGG pathways predicted with Picrust2. [file 40793_2023_486_MOESM10_ESM.xlsx]

## Sheet: PREPUNA 
Table S8. KEGG pathways frequency predicted with Picrust2.
		PREPUNA: bulk soil (BS)																					PREPUNA: rhizosphere surrounding soil (RSS*)
		Chorizanthe commissuralis			Atriplex imbricata			Ambrosia artemisioides			Exodeconus integrifolius			Solanum Chilense			Aristida adscensionis			Fagonia chilensis			Chorizanthe commissuralis			Atriplex imbricata			Ambrosia artemisioides			Exodeconus integrifolius			Solanum Chilense			Aristida adscensionis			Fagonia chilensis
		CHO			ATR			AMB			EXO			SOLc			ARI			FAG			CHO			ATR			AMB			EXO			SOLc			ARI			FAG
KO CODES	Description	S1	S2	S3	S1	S2	S3	S1	S2	S3	S1	S2	S3	S1	S2	S3	S1	S2	S3	S1	S2	S3	S1	S2	S3	S1	S2	S3	S1	S2	S3	S1	S2	S3	S1	S2	S3	S1	S2	S3	S1	S2	S3
ko00010	Glycolysis / Gluconeogenesis	42874	35960	47597	54642	38292	51366	66806	14197	82609	25155	35516	13258	23458	9353	16828	69657	88582	105156	144256	132555	119253	39960	46916	48522	71764	67667	62562	49655	42980	34246	55787	43086	66923	14910	14625	15388	74887	53670	89496	42034	63865	70452
ko00020	Citrate cycle (TCA cycle)	35690	29508	40131	44067	30504	40741	54400	10917	66057	23302	33440	11989	19534	7995	14121	56986	73334	87785	116657	107619	97362	39992	38464	39565	56051	53438	49974	39505	33737	26399	45540	38146	51747	15475	13204	14852	60469	42789	70242	36331	49728	55714
ko00030	Pentose phosphate pathway	26911	23580	28940	34811	23652	31888	41143	8355	53979	15855	22499	8215	17027	6358	12006	42699	58403	72507	87422	80246	72000	23987	30723	32151	47194	45344	42855	31748	27477	21921	36332	29043	42545	8930	11024	10389	47682	34114	58737	25756	41028	41940
ko00040	Pentose and glucuronate interconversions	10024	8726	10840	12189	8934	11651	15365	4111	18794	6427	8475	3975	6673	2512	4706	16593	21930	26637	31644	29367	26639	9022	15000	16471	24793	24737	24434	16004	12273	7801	13173	10563	15333	3669	6995	5532	26292	18263	37101	12022	14643	18507
ko00051	Fructose and mannose metabolism	20451	17994	21921	25030	17198	23006	30828	5917	38001	11455	16148	6056	13098	4663	9118	32767	45977	57931	63811	59634	54659	15814	21266	22236	32688	31639	30163	22574	19603	15738	25722	22704	28009	5670	7416	6806	32648	24296	40776	18221	24704	28728
ko00052	Galactose metabolism	16822	15152	17754	19650	14073	17977	24129	5607	29519	12230	17041	6760	10525	4250	7566	26357	35765	44248	51847	47376	42294	20120	19593	20923	29674	29112	28115	20951	16975	12073	22945	22552	22665	6677	7843	7515	30906	23654	41627	19898	31199	36308
ko00053	Ascorbate and aldarate metabolism	4954	4142	5536	6554	4601	6174	8144	2606	9801	3383	4439	2004	3181	1421	2353	7508	8989	10150	13477	12708	11673	6150	9091	9830	12276	12011	11611	8302	7013	5316	10304	4819	15404	2754	3224	3103	15740	9861	20982	7494	11811	15066
ko00061	Fatty acid biosynthesis	25916	22270	28252	32697	23196	29203	42945	9273	49961	17616	25045	9076	17702	6738	12549	41227	57432	72079	76338	72201	67024	23961	30012	31352	42820	41783	40130	30948	27354	22424	35601	28588	41601	9426	9633	9928	47639	33669	58870	25774	33126	39933
ko00071	Lipid metabolism	26133	20941	29949	35375	25525	34167	46291	9993	57419	15871	22493	7989	14377	6365	10629	42665	52856	61506	94793	85684	75445	23869	29053	29946	39675	38361	36498	29392	27716	24790	33119	20668	44337	11193	8373	10161	49984	32229	56934	26096	30106	40103
ko00072	Synthesis and degradation of ketone bodies	7059	5403	8354	8946	6830	8315	12458	3101	14189	5668	8103	2839	3834	1942	2955	10684	12549	14051	22535	20476	18123	9952	9488	10064	11597	11339	10901	8606	7970	6933	11663	6514	16381	4441	2791	3749	17064	10736	20471	9448	12113	15244
ko00100	Steroid biosynthesis	0	0	0	0	0	0	0	0	0	0	0	0	0	0	0	0	0	0	0	0	0	221	119	81	9	8	0	0	0	0	50	62	36	95	0	54	37	27	0	0	0	0
ko00120	Primary bile acid biosynthesis	125	100	140	291	205	227	656	146	361	102	115	53	117	66	94	132	116	86	110	130	140	255	289	279	158	163	163	237	266	282	157	115	175	149	98	125	667	229	616	458	676	892
ko00121	Secondary bile acid biosynthesis	46	16	68	247	122	173	376	53	205	55	87	0	82	43	65	0	13	19	0	11	15	0	0	0	26	31	34	41	162	282	45	18	64	0	0	0	0	0	0	39	44	52
ko00130	Ubiquinone and other terpenoid-quinone biosynthesis	11036	9751	11807	12467	9218	11648	16668	3391	18951	7294	10417	3735	7385	2722	5175	17386	24617	31249	35515	32260	28624	10431	12138	12741	14742	14577	14205	11873	9919	7478	17309	13427	20770	4149	4070	4277	18516	13026	21884	11014	14846	19108
ko00140	Steroid hormone biosynthesis	239	145	319	942	571	872	1693	337	812	329	400	181	432	281	364	271	218	115	138	190	211	80	384	483	974	925	869	586	624	639	142	63	197	9	129	72	771	708	1801	436	255	518
ko00190	Oxidative phosphorylation	58066	48802	64698	72861	49698	65154	89150	20798	103390	45908	65823	23756	38542	16351	28097	87496	115718	140720	173891	159918	143840	75736	69460	72958	100967	97709	92933	70237	58395	43696	84756	74530	92686	28866	26371	28584	109337	76803	136579	69620	97259	109001
ko00195	Photosynthesis	13159	11300	14419	16222	10852	14623	18883	3776	24425	9059	13183	4541	8058	3147	5755	20038	27499	34238	41414	37882	33909	14491	13079	13680	20212	19365	18232	13996	11892	9261	15328	15128	15119	5556	4991	5448	20474	14830	24143	13035	19909	19259
ko00230	Purine metabolism	78097	67192	85374	98009	67172	89585	119175	26787	145025	54332	76980	28675	48646	19594	34985	121483	161327	196775	243355	223979	201721	87488	94224	99599	140935	136217	129586	97449	81012	60470	110629	93379	124749	33780	35092	35670	149408	106656	189089	88056	133894	145353
ko00232	Caffeine metabolism	372	222	494	411	330	404	798	52	840	0	0	0	18	0	10	818	895	956	1423	1480	1524	0	171	137	246	263	274	373	372	359	0	0	0	0	20	12	269	283	56	175	223	357
ko00240	Pyrimidine metabolism	57655	49745	62947	71307	48176	64337	85515	18472	104610	40543	58094	20959	36912	14622	26428	88213	119254	147034	175259	161761	146239	64327	65141	68586	97924	94136	89035	67610	56121	41901	77095	73479	78571	24532	24630	25430	102884	73282	126672	63159	96305	101679
ko00250	Alanine, aspartate and glutamate metabolism	35296	30952	37957	44514	30154	40743	53544	10670	63784	22185	31734	11384	21175	8077	15032	55274	74922	92587	110915	102477	92801	35473	38267	39692	57550	54441	50533	40341	34138	26373	46750	39636	52585	13493	12989	13783	59232	42256	70059	35500	54519	58102
ko00253	Tetracycline biosynthesis	6127	5114	6847	6792	4809	5813	9173	1706	9928	4318	6262	2171	4134	1535	2911	9737	13880	17680	15780	15699	15404	6532	6411	6558	8191	8207	8083	6654	5730	4548	7673	7766	7398	2504	2272	2472	9556	7064	11052	6174	6501	9169
ko00260	Glycine, serine and threonine metabolism	41775	34924	46596	53049	36668	48411	66656	15160	77843	28346	40139	14908	25902	10640	18731	65766	86534	104939	128062	119466	109243	44754	50734	53428	74272	71345	67422	51210	43573	33796	67747	46238	87441	17489	16922	17926	81325	57121	100736	44812	66565	73819
ko00270	Cysteine and methionine metabolism	29257	25236	31876	36604	25109	32572	45571	9624	52802	19692	27990	10198	19168	7376	13611	45759	62919	78403	84278	79861	74324	29693	34517	36380	50152	47950	45112	35120	30223	23898	42027	35033	47807	11941	11889	12370	55007	38002	66707	31209	43579	50705
ko00280	Valine, leucine and isoleucine degradation	39298	30941	45634	50396	36447	47432	66856	14930	77646	28646	40802	14830	22107	10042	16464	64271	80205	94008	135733	124046	110843	47259	46098	47887	61798	60431	58173	45856	40575	33381	54402	39236	67856	20601	14332	18095	80484	52752	94446	43815	50334	66174
ko00281	Geraniol degradation	5414	4239	6289	8104	5661	8440	9939	1997	11753	3326	4725	1648	2515	1259	1936	9012	10126	10949	25817	21785	17534	6495	7419	7602	8324	7918	7405	6028	5460	4647	10520	4005	16714	3535	2024	2896	12153	6829	12487	5318	6219	8374
ko00290	Valine, leucine and isoleucine biosynthesis	19856	16995	21749	26941	18070	24873	32520	7594	40622	12853	18042	6785	12734	4990	9105	31123	40828	49371	65958	59798	52825	19356	24233	25581	38206	36049	33451	25180	21299	16341	26681	20869	31656	8045	7662	8185	40567	27779	51253	20543	32868	34849
ko00300	Lysine biosynthesis	20223	16853	22604	26570	17772	24576	30993	6443	40919	13251	18867	6926	11693	4788	8451	32753	42155	50428	69515	63355	56442	20842	22508	23705	34882	33338	31351	23986	20685	16416	26101	21939	29506	8244	8348	8579	35888	25369	43378	21279	30482	33318
ko00310	Lysine degradation	17746	13515	21036	22778	16928	21444	31540	7346	35381	12532	17853	6466	9423	4503	7122	28733	34411	39131	57798	53940	49373	20184	21709	22703	29278	28809	27931	21842	19465	16160	25276	15115	34625	8993	7174	8378	37351	24501	44470	20291	22111	29850
ko00311	Penicillin and cephalosporin biosynthesis	2510	2200	2707	2305	1842	1770	4565	710	3429	1943	2766	1027	1859	665	1293	4296	6694	8949	5032	5672	6230	2695	2384	2415	2259	2567	2832	2292	2001	1625	3102	3872	2269	921	954	960	3577	2801	4252	2388	3577	3525
ko00330	Arginine and proline metabolism	39293	32695	43932	53078	36226	48337	65721	15202	77358	27778	39182	14577	25001	10501	18186	62473	80852	96916	124468	115334	104586	42973	52346	55239	76955	74027	70138	52363	44662	34774	71254	44977	95593	17271	18085	18395	85099	57637	107265	45991	61482	73966
ko00332	Carbapenem biosynthesis	1276	1172	1315	2338	1428	2364	2110	652	3808	504	642	298	550	232	401	1972	1960	1884	6636	5312	3939	1392	2289	2430	4091	3612	3088	2268	1726	1080	1869	819	2830	619	806	756	3896	2286	4696	1742	3674	3272
ko00340	Histidine metabolism	20056	18030	21117	25586	17521	24924	28174	6412	37987	10521	14566	5813	12272	4371	8554	31419	41819	51015	70739	62794	54076	16526	24354	25509	36875	34656	32015	24385	19816	14224	27343	20245	33618	7273	8207	8064	39113	25686	46025	19466	29036	33060
ko00350	Tyrosine metabolism	13328	10646	15356	16572	12469	14799	22504	6052	23718	11405	16081	5983	9035	4137	6725	20054	25929	30993	34272	33242	31590	19275	21144	22360	25774	25534	24916	19390	17053	13851	26699	17303	35220	8587	7135	8166	34145	22281	43425	18565	23040	29914
ko00360	Phenylalanine metabolism	21255	16777	24692	28354	20629	27271	37130	9380	40907	16995	23926	8835	12874	6368	9819	33372	40374	46134	72149	65078	57068	29728	28529	29580	36576	35802	34479	27361	24404	20259	33343	22700	42733	13185	9168	11569	50851	32330	61608	28643	35197	47090
ko00361	Chlorocyclohexane and chlorobenzene degradation	4001	3242	4556	5458	3891	5112	8120	2046	7729	2507	3334	1344	2608	1171	1932	6569	8193	9552	10811	10603	10179	4348	5855	5858	6472	6271	5972	5129	4961	4538	5083	3374	6525	2043	1252	1714	10472	6093	11611	4350	8439	10024
ko00362	Benzoate degradation	17434	13690	20281	23635	17079	23864	29754	6874	36886	10224	14054	5346	8590	4160	6527	29094	33146	36152	65430	58863	51458	16775	21450	21554	25451	24224	22661	20190	19278	17515	28254	11846	43647	7987	5433	7021	36264	21837	40027	17843	29228	34362
ko00363	Bisphenol degradation	410	379	420	730	630	841	1204	280	834	214	318	66	250	145	202	395	429	427	1872	1438	975	220	473	468	425	396	360	385	442	490	1212	58	2323	189	160	186	600	232	477	357	323	367
ko00364	Fluorobenzoate degradation	2132	1907	2269	2584	1951	2061	4053	1258	3271	2006	2812	995	2018	865	1472	2617	4094	5413	2120	2650	3052	3061	3733	3870	3270	3284	3238	2811	2806	2663	5650	2978	8134	1266	867	1116	5642	3200	6716	2705	5530	6005
ko00365	Furfural degradation	29	16	41	180	88	152	349	53	169	37	56	0	66	43	56	0	13	19	0	11	15	0	0	0	112	107	93	12	85	158	295	136	446	112	96	104	88	152	264	171	44	1001
ko00380	Tryptophan metabolism	18379	15220	20632	23834	17774	22239	32211	8065	34886	14508	20360	7646	11909	5384	8839	28922	37097	44171	56585	52344	47294	22358	25013	26195	32826	31679	30075	23574	20830	17015	31336	19750	41875	10172	7388	9111	44105	27692	52944	22889	26009	35657
ko00400	Phenylalanine, tyrosine and tryptophan biosynthesis	26873	24240	28220	34580	22975	32397	39379	7646	54250	13502	18969	7121	16137	5433	11117	42368	57807	71649	90472	81900	72323	21264	31181	32503	46257	43118	39399	31690	26472	19984	36246	27503	43971	8869	10576	10184	47102	31975	53726	25199	44039	41867
ko00401	Novobiocin biosynthesis	3984	3722	4071	4701	3308	4523	5386	1327	6884	2118	2921	1145	2695	919	1859	5723	8036	10105	11898	10680	9308	3497	5430	5763	7539	7257	6882	5206	4123	2811	5534	4484	6390	1564	2194	1962	8402	5560	10407	4427	7686	7803
ko00410	beta-Alanine metabolism	13344	10563	15418	19170	13362	18288	24542	5802	28183	9065	12822	4661	7596	3561	5707	21379	25200	28244	47473	42988	37930	14246	17864	18615	24847	23692	22251	17087	15205	12608	23512	13256	33056	6951	5324	6372	30000	18831	35355	14604	18356	23748
ko00430	Taurine and hypotaurine metabolism	6457	5623	6981	8691	6004	7620	12504	2857	11413	4657	6632	2310	4875	1958	3501	9716	13764	17412	16397	15962	15257	5589	7140	7548	11204	10523	9704	7717	6889	5731	10232	8099	12085	2141	2006	2176	11579	8543	14711	7063	9713	11280
ko00440	Phosphonate and phosphinate metabolism	2564	1667	3298	4419	3245	3561	6233	2488	5227	3928	5701	1915	2671	1473	2104	3388	4131	4731	4985	4971	4820	4970	5092	5729	8106	8957	9681	5448	4858	3976	5107	3491	6554	1667	3038	2428	8748	6348	13823	4898	4712	6927
ko00450	Selenocompound metabolism	15476	13424	16812	18171	13043	16386	23561	4968	24591	11422	16345	5883	10371	4024	7384	23611	33276	42050	44385	41630	38296	16992	16424	17232	24198	23540	22542	17746	14951	11446	19991	19405	20045	6464	5899	6398	26291	19027	33055	16404	21785	24588
ko00460	Cyanoamino acid metabolism	6896	5672	7803	8056	5910	7733	11237	2636	12332	4066	5505	2298	3801	1605	2772	10979	13437	15508	20506	19270	17754	6664	8563	9096	11156	10472	9654	8575	7074	5193	11936	6039	17472	2430	2916	2821	13765	9334	16349	8779	13631	17050
ko00471	D-Glutamine and D-glutamate metabolism	5212	4631	5567	6282	4282	5548	7257	1507	9220	4046	5912	2016	3600	1423	2580	7593	10848	13807	15169	13911	12476	6393	5482	5751	7888	7587	7168	5672	4807	3736	7686	7815	7357	2414	2112	2343	8529	6009	9858	5966	9354	8893
ko00472	D-Arginine and D-ornithine metabolism	471	247	657	696	508	621	1184	266	1134	226	322	110	282	125	206	920	981	1018	1434	1540	1622	415	790	775	904	905	890	680	703	693	252	252	228	253	74	173	1501	891	1647	342	346	761
ko00473	D-Alanine metabolism	3860	3188	4342	4918	3326	4622	5776	1178	7945	2309	3296	1199	2207	854	1571	6219	7949	9468	13902	12465	10890	3980	4158	4259	6217	5888	5466	4327	3686	2870	4048	3964	4007	1560	1212	1440	6864	4794	8113	3653	5829	6306
ko00480	Glutathione metabolism	14856	11972	17090	18431	13467	14864	25714	8621	22869	17198	24754	8755	12142	5843	9160	19903	26697	32749	29471	29103	28173	28182	25255	27448	33777	34270	34295	23316	18897	13364	32782	24540	40087	11535	11005	11618	42034	27948	56706	26514	33628	41425
ko00500	Starch and sucrose metabolism	25341	22289	27107	32206	23046	30619	40149	8524	48862	14132	19293	7868	14328	5527	10193	42045	54154	64807	84869	77936	69977	21187	28955	30349	45641	43751	41214	32033	27399	21352	32001	24584	38397	6875	10452	9078	45724	34044	58423	26678	40104	48145
ko00510	N-Glycan biosynthesis	1510	1274	1682	1879	1242	1750	2010	351	2891	965	1427	462	953	384	687	2241	3115	3890	4956	4488	3962	1415	1093	1104	1871	1767	1633	1251	1152	1020	1634	1593	1629	454	532	514	1599	1291	1754	1324	1860	1509
ko00511	Other glycan degradation	706	841	558	512	470	435	1339	336	474	698	925	439	1183	472	837	841	1449	1999	294	414	509	1158	2154	2587	1251	1771	2272	1055	602	93	1365	2054	541	180	1712	1010	2635	1455	3145	1488	3772	4083
ko00520	Amino sugar and nucleotide sugar metabolism	41160	39021	41437	48721	33891	44247	58698	11629	68904	25957	36667	13685	28881	9889	19916	63057	93529	121538	124140	113656	101694	38208	45494	47543	66303	64139	61050	46951	38680	28495	55743	56470	53587	13934	16492	15782	67098	49480	84320	40102	60933	69793
ko00521	Streptomycin biosynthesis	13178	12268	13438	16409	11377	16090	18667	3550	26625	5930	8144	3266	7874	2460	5332	21254	29247	36438	49183	43350	36995	8138	13987	14454	20615	19113	17324	14167	12290	9802	16230	13504	18462	2946	3417	3366	21639	15249	25373	10319	19676	21923
ko00523	Polyketide sugar unit biosynthesis	6580	6099	6739	8665	5578	8398	9466	1529	14469	2241	3022	1217	3902	1160	2619	10743	14807	18432	24300	21696	18819	3482	6956	6976	9580	8611	7501	6691	6078	5195	7517	5825	8944	1375	1257	1412	10595	7107	11229	4536	10248	10638
ko00524	Neomycin, kanamycin and gentamicin biosynthesis	2346	2343	2246	2683	1953	2703	3182	609	3455	1262	1801	648	1371	447	938	3438	4971	6385	8731	7399	5995	1945	1868	1928	2827	2519	2170	2024	1623	1144	2553	2770	2262	660	435	571	2935	2170	3169	2078	4258	4662
ko00531	Glycosaminoglycan degradation	345	368	309	427	313	580	532	120	281	237	315	146	368	162	270	460	426	366	1813	1364	906	253	470	508	432	459	479	378	214	35	583	895	250	50	313	191	639	393	627	472	1224	1611
ko00540	Lipopolysaccharide biosynthesis	10095	11865	7999	7896	6263	5855	10026	3202	8054	7199	10395	3495	12549	3528	8260	10362	24827	38536	7690	8851	9626	10068	16832	17225	11400	11340	11024	9605	7957	5831	25145	21292	28317	4885	3166	4276	21260	12068	22880	8038	17746	20936
ko00561	Glycerolipid metabolism	11790	9922	13075	13653	9937	12665	17960	3822	21277	6747	9492	3641	6236	2399	4438	19013	24863	30108	35871	33885	31475	11208	13583	14325	19019	18565	17863	13624	11396	8614	16120	10434	21363	4548	5098	5012	21610	14989	25910	11504	14920	19422
ko00562	Inositol phosphate metabolism	6686	5719	7306	8176	6251	8054	10737	2617	13506	3951	5369	2345	3232	1237	2296	10976	13453	15586	24608	21976	19082	5586	9132	10052	15113	14606	13941	9478	7489	5055	11501	5901	16850	2165	3793	3094	14231	10551	20231	6714	8547	10425
ko00564	Glycerophospholipid metabolism	21554	18423	23616	26300	18266	24144	32304	6712	39086	13462	18999	7066	12750	4785	9011	34258	45663	55869	67859	62854	57065	21600	24890	25844	34865	33292	31238	25409	21702	16938	29867	22152	36726	8914	7695	8640	40720	27585	48334	22162	30516	37823
ko00565	Ether lipid metabolism	715	744	642	902	686	1302	457	130	511	100	47	110	99	9	59	1242	1173	1077	5371	4050	2710	390	504	448	925	743	553	662	433	172	243	181	285	177	72	125	1319	738	1388	523	1688	2183
ko00590	Arachidonic acid metabolism	439	415	444	884	502	708	1121	336	858	385	533	179	513	257	389	449	412	337	357	433	487	975	1679	1742	1187	1083	968	857	746	597	2617	1238	3901	600	544	596	2471	939	2199	1208	2158	2867
ko00591	Linoleic acid metabolism	86	101	69	77	101	85	264	98	97	104	102	94	109	72	90	199	144	85	41	69	95	244	297	281	183	155	123	191	103	0	103	81	111	149	66	108	797	317	691	338	644	972
ko00592	alpha-Linolenic acid metabolism	2032	1672	2293	2250	1635	2366	2930	450	4417	918	1247	534	862	313	604	3783	4675	5471	9248	8084	6858	1726	1950	1934	2086	2032	1948	1834	1497	1081	2387	1772	2946	779	471	643	3162	2137	3248	1630	2294	3074
ko00600	Sphingolipid metabolism	408	324	471	1121	677	998	2023	457	945	503	575	331	597	386	499	590	421	197	210	285	324	769	1397	1742	1527	1653	1760	1141	985	771	463	381	448	95	822	500	2159	1471	3445	1056	2840	3073
ko00603	Glycosphingolipid biosynthesis - globo and isoglobo series	202	206	195	237	184	220	668	157	361	233	306	144	339	170	257	189	154	93	69	99	117	385	833	966	586	826	1054	582	394	177	641	947	288	94	781	459	981	592	1245	649	1449	1794
ko00604	Glycosphingolipid biosynthesis, ganglio series	117	125	108	132	97	131	416	84	155	185	253	111	269	126	200	111	89	49	39	53	64	195	409	454	154	244	329	244	137	19	535	863	186	36	301	178	513	268	519	427	770	1122
ko00620	Pyruvate metabolism	48097	39434	54229	60700	43023	56378	76531	16867	93273	28481	40071	15064	27017	10812	19397	78962	100555	119492	153718	144348	133082	45661	56579	58519	80540	77111	72572	57320	50819	41874	62984	46384	77642	18738	16829	18506	91973	62899	108629	47711	68344	80430
ko00621	Dioxin degradation	349	236	440	666	501	529	759	369	952	509	684	257	412	210	316	392	376	322	58	226	351	789	1577	1691	1438	1478	1502	1186	1183	1117	2117	375	3759	558	550	579	2716	1190	3158	1182	1255	1763
ko00622	Xylene degradation	960	704	1172	1280	824	1146	1321	432	2146	594	722	335	713	356	541	1527	1570	1521	1546	1863	2095	843	1973	1955	1209	1194	1159	1495	1767	1973	5352	1151	9416	336	434	419	2457	1334	2665	1613	3705	3787
ko00623	Toluene degradation	2700	2287	2992	2700	2032	2335	4219	982	3979	1590	2182	835	1740	687	1240	4208	5798	7227	4951	5512	5955	3213	3347	3211	2553	2598	2581	2684	2620	2441	3900	2970	4699	1215	692	1000	4791	3020	4891	2663	6219	6570
ko00624	Polycyclic aromatic hydrocarbon degradation	1519	1135	1807	2194	1728	2407	2665	693	3052	846	1061	520	668	322	506	2967	3057	3041	6439	5925	5319	1125	2725	2760	3620	3443	3236	2616	2337	1942	2008	1109	2802	804	689	779	5000	2875	6224	1209	2005	2631
ko00625	Chloroalkane and chloroalkene degradation	7022	5047	8591	10207	7288	9875	12448	3435	16310	4116	5511	2343	3681	1733	2764	11810	13024	13770	24215	22605	20612	5429	9958	10699	16600	15778	14776	11080	9910	8218	10017	3628	16024	2491	3103	2916	18214	12225	24100	8108	8353	13053
ko00626	Naphthalene degradation	2576	1891	3112	4552	3145	4208	5841	1477	6776	1971	2825	923	1411	797	1124	4043	4231	4259	9008	8170	7197	2847	3928	4168	6370	6103	5758	4188	3897	3416	3118	1400	4662	1454	1467	1514	7007	4265	8566	3181	3423	5077
ko00627	Aminobenzoate degradation	9068	6764	10906	14142	9522	13415	18931	4177	20994	6344	8721	3264	5024	2618	3909	14880	17034	18572	31508	29040	26072	12032	13126	13343	16405	15373	14133	12255	11866	10976	14310	7127	20819	6208	3263	4920	24357	13687	27087	11478	15485	20222
ko00630	Glyoxylate and dicarboxylate metabolism	36579	29078	42139	47423	33540	43666	60434	15212	73844	23062	32136	12243	21063	8788	15299	58335	71956	83502	111709	105106	96898	36844	50175	52951	69544	67164	63917	48930	43445	35674	54551	30470	76700	16867	14716	16443	86477	55693	104762	41385	60821	75345
ko00633	Nitrotoluene degradation	4549	3192	5587	7491	5232	7801	8505	2071	8659	1910	2760	771	2396	1124	1806	7247	7666	7792	19777	17339	14633	3383	4774	4368	6821	6376	5794	4815	5375	5735	2676	1313	3821	1514	356	1007	8240	5136	8366	2414	6928	6249
ko00640	Propanoate metabolism	34028	27964	38331	44623	31521	41676	56498	12088	66639	21844	31327	10967	20228	8424	14698	53838	69565	83329	112543	103397	92875	34915	38989	40130	53318	51281	48461	38315	34880	29881	45530	34109	55511	15039	11448	13766	62626	41966	72018	33003	43927	52372
ko00642	Ethylbenzene degradation	1946	1571	2224	2292	1598	2399	2876	388	4341	905	1263	499	875	323	616	3647	4564	5386	9207	8015	6763	1482	1653	1653	1912	1886	1833	1643	1394	1081	2284	1691	2835	630	423	544	2468	1865	2618	1370	1679	2259
ko00643	Styrene degradation	5873	4428	7012	8252	5861	7815	10919	2484	12667	4746	6512	2577	3437	1679	2612	10062	11893	13336	20912	19252	17288	6942	8075	8511	11333	10833	10191	8297	7682	6692	11609	6204	16634	2895	1999	2546	14540	9764	19335	7742	9313	13156
ko00650	Butanoate metabolism	34410	27079	39927	44649	31972	42284	56902	12841	66633	22936	32699	11718	18905	8330	13951	55645	68278	79011	117435	107776	96720	38212	40852	41961	55372	53128	50077	40438	36269	30405	47208	32098	60769	16650	11398	14572	69675	45477	80517	37036	50155	61175
ko00660	C5-Branched dibasic acid metabolism	11392	10122	12097	15842	10441	14858	18121	3964	23852	6334	8928	3230	6983	2518	4895	17688	23326	28286	39722	35387	30596	8868	12776	13313	21248	19631	17778	13838	11843	9270	12991	10757	14769	3808	3857	4017	21640	14302	25734	10389	18408	18478
ko00670	One carbon pool by folate	17094	13703	19682	21301	14471	19217	26306	5457	32877	12692	18345	6468	10048	4368	7373	27037	34090	40228	53663	49985	45742	20879	19845	20725	28443	27512	26167	20533	17170	13005	26122	21712	29898	8023	7428	8011	30444	21889	37105	19319	29053	29087
ko00680	Methane metabolism	33106	26930	37472	46276	31643	43581	56826	12313	67424	18734	26413	9533	19269	7832	13895	53863	67242	78647	114165	105006	94394	28017	37469	38303	58032	54362	49918	39503	36393	31636	37538	30325	43299	11709	9574	11134	63114	42470	74059	30046	47882	52793
ko00710	Carbon fixation in photosynthetic organisms	18906	16192	20713	24761	16464	22442	27889	6020	36730	12350	17858	6130	12029	4764	8613	28648	38742	47729	59120	54194	48550	18845	20323	21418	32224	30721	28785	21598	19273	16109	23441	21399	24707	7125	7199	7442	32667	23225	39991	18965	32277	29289
ko00720	Carbon fixation pathways in prokaryotes	46394	39181	51299	60345	41300	55823	72742	14998	86954	29354	42443	14495	28683	11218	20503	71102	94890	115956	151108	137914	122900	45852	48322	49339	71295	67403	62468	49848	44685	37603	54558	48853	58563	18619	14482	17202	76808	52268	87112	42228	62216	66132
ko00730	Thiamine metabolism	13094	10977	14585	16441	11161	14386	20609	4170	25517	9447	13628	4814	8192	3270	5867	21286	28871	35744	40210	37984	35322	14428	13172	13565	20378	19336	17980	14722	12637	9996	17131	16524	17344	4921	4015	4670	19632	15396	24717	13192	18031	19326
ko00740	Riboflavin metabolism	9483	8331	10205	11419	7785	10198	14372	2894	17273	6386	9160	3279	5875	2265	4176	14696	20406	25594	28218	26311	24083	10122	9723	10069	13737	12936	11928	10030	8681	6945	14433	11633	16889	3701	2794	3378	14883	10816	17431	9871	15962	16525
ko00750	Vitamin B6 metabolism	7491	6419	8212	9696	6502	8503	11508	2597	13337	5486	7844	2840	4947	1992	3555	11318	15361	18958	21011	19884	18468	8158	8664	9146	13796	13062	12154	9362	7838	5942	11966	8900	14747	3165	3223	3315	13277	9617	16724	8248	10994	12215
ko00760	Nicotinate and nicotinamide metabolism	19030	16184	20981	23628	16490	21521	29051	6196	36789	12981	18656	6593	11808	4680	8466	29304	39343	48339	61400	55765	49424	20975	21441	22513	31282	30683	29625	22525	18973	14511	25435	21913	28278	8012	8464	8517	33588	24058	41651	20260	28772	31899
ko00770	Pantothenate and CoA biosynthesis	23340	19516	26032	32014	21255	29629	38167	8573	47675	15869	22584	8195	14470	6078	10541	36368	46493	55277	79003	71403	62897	24566	26250	27536	42284	39910	37005	28012	24179	19205	30217	25857	33648	9595	8593	9451	43428	30576	54198	24004	38409	39490
ko00780	Biotin metabolism	14245	12238	15492	19555	13629	17774	23359	5781	26800	10103	14287	5231	10034	3970	7179	21618	28687	34907	44187	40368	35928	14107	19477	20878	28998	27570	25753	19543	17067	13705	25263	15764	34053	5497	5983	6019	30125	21269	39575	16592	23504	27424
ko00785	Lipoic acid metabolism	3020	2633	3270	3624	2461	3285	4223	874	4773	2048	2974	1032	1887	718	1344	4376	6004	7464	8662	8031	7292	3290	3042	3174	4694	4440	4120	3207	2665	2002	3674	3596	3658	1252	1126	1230	4640	3382	5496	2996	4757	4506
ko00790	Folate biosynthesis	17873	15120	19806	21237	14792	18864	26722	5739	32772	13229	18951	6835	11858	4725	8492	27628	37431	46226	52050	48740	44793	21453	21640	22481	28226	27529	26367	21177	17889	13731	30017	24013	35310	8118	7539	8139	32068	22946	39068	20846	29684	33456
ko00791	Atrazine degradation	606	454	727	1087	864	916	1399	721	1531	797	1100	386	620	356	496	563	540	458	86	314	472	1772	2647	2720	2505	2725	2895	1603	1646	1591	2874	560	5046	860	964	957	3957	2005	4990	1255	2398	2821
ko00830	Retinol metabolism	2444	1786	2964	4304	2905	4015	5360	1291	6460	1784	2563	836	1324	752	1055	3931	4120	4156	8997	8110	7099	2012	2675	2875	5558	5252	4874	3676	3471	3104	2325	1192	3335	730	1081	943	4765	3529	6461	2979	3211	4731
ko00860	Porphyrin metabolism	30085	23579	34950	40146	27173	36627	51728	11884	61040	18918	26277	10223	17595	7366	12760	50908	62980	73389	96779	91797	85635	30524	39674	41299	56269	54758	52465	40454	35208	28173	45927	28692	61886	12097	12564	12844	63810	44580	80874	32541	47065	56534
ko00900	Terpenoid backbone biosynthesis	19870	17374	21480	24319	16917	22504	29585	6094	37900	13479	19482	6758	12257	4887	8798	29924	40619	50206	64608	58016	50734	21781	20866	21671	29103	27634	25733	20859	17957	14219	26009	22549	28706	8942	6861	8181	33038	22694	37694	20240	29952	31767
ko00901	Indole alkaloid biosynthesis	342	451	224	232	195	133	283	35	270	226	322	107	479	112	304	406	1160	1880	178	284	372	20	202	186	200	199	194	251	246	232	483	788	168	0	0	0	208	197	276	142	173	154
ko00903	Limonene and pinene degradation	4459	3429	5252	6565	4802	6321	8767	2498	9023	3643	5101	1940	2581	1336	2003	6854	7762	8412	15117	13617	11911	5899	7119	7635	10302	9930	9445	6736	5653	4271	8639	3801	13198	2894	2480	2787	12817	7679	15953	5989	5604	8096
ko00906	Carotenoid biosynthesis	1975	1277	2554	2513	1830	2449	3643	885	4362	1336	1757	835	1022	509	777	3957	4089	4119	7494	7195	6812	2244	2618	2745	3577	3522	3414	3106	2610	1978	2105	2864	1247	682	981	876	4831	3293	5934	3704	4422	6490
ko00908	Zeatin biosynthesis	1527	1321	1664	1904	1264	1733	2194	429	2890	1024	1487	516	927	359	661	2328	3157	3902	4970	4500	3979	1645	1521	1587	2361	2237	2080	1623	1361	1038	1837	1798	1829	626	563	615	2349	1701	2748	1498	2392	2277
ko00909	Sesquiterpenoid and triterpenoid biosynthesis	46	16	68	151	96	102	88	40	182	56	83	18	91	46	70	0	13	19	0	11	15	397	240	192	121	131	125	77	186	290	130	131	118	136	0	78	190	110	164	39	44	52
ko00910	Nitrogen metabolism	15478	13164	16969	20674	14332	18208	27194	5616	30879	8987	12620	4484	9886	3919	7071	24031	31500	38044	41952	40632	38639	16894	23381	23997	26416	25238	23608	20607	18981	16489	32237	17041	46431	7285	6103	7094	33787	21890	38845	18018	30430	36717
ko00920	Sulfur metabolism	17269	12930	20548	25122	18067	23580	30248	8256	35335	12369	17540	6182	10320	4865	7750	26743	30632	33558	59377	53592	46961	19356	27733	29786	36448	36485	36059	25328	23908	21277	36564	13728	58159	8959	10232	9997	45914	28313	55786	22149	26938	37928
ko00930	Caprolactam degradation	3160	2245	3896	5620	4066	5297	7866	2100	7145	3033	4412	1359	2124	1292	1740	4371	4561	4534	10084	9055	7832	3953	4673	5020	6304	6205	6025	4502	4622	4544	7079	2059	11795	1838	1683	1837	8286	4830	10030	4812	5537	7461
ko00940	Phenylpropanoid biosynthesis	2202	1815	2501	2480	2088	2787	3551	1067	3397	1701	2289	992	863	575	731	3362	3301	3144	8497	7141	5713	3663	2769	2993	3660	3587	3456	3118	2205	1160	2745	1893	3445	1040	1641	1414	4725	3134	5964	4159	6405	7799
ko00941	Flavonoid biosynthesis	0	0	0	0	0	0	0	10	9	14	0	20	0	0	0	65	54	42	11	34	57	168	129	86	93	89	77	99	53	0	35	51	18	41	0	24	183	113	271	62	61	81
ko00943	Isoflavonoid biosynthesis	0	0	0	0	0	0	0	0	0	0	0	0	0	0	0	0	0	0	0	0	0	53	32	25	0	0	0	0	0	0	15	11	18	54	0	30	15	13	0	0	0	0
ko00944	Flavone and flavonol biosynthesis	228	243	201	284	210	437	93	28	126	31	31	25	60	18	41	349	337	317	1774	1311	842	58	61	54	278	215	150	134	77	16	48	32	64	14	12	13	126	125	108	45	454	489
ko00945	Stilbenoid, diarylheptanoid and gingerol biosynthesis	0	0	0	0	0	0	0	10	9	14	0	20	0	0	0	65	54	42	11	34	57	168	129	86	93	89	77	99	53	0	35	51	18	41	0	24	183	113	271	62	61	81
ko00950	Isoquinoline alkaloid biosynthesis	2208	2290	2049	2105	1771	1856	2404	835	1842	2399	3477	1208	2291	871	1616	2548	4773	6851	4243	3834	3338	3288	3132	3422	3741	3846	3884	2693	2187	1561	5121	5054	5067	1130	1343	1283	4127	3230	6225	2962	4220	4451
ko00960	Tropane, piperidine and pyridine alkaloid biosynthesis	3670	3546	3633	4358	3378	4379	5334	1543	5430	2267	3164	1171	2800	1023	1962	4736	7007	9038	10807	9349	7731	3412	5517	5905	7011	6818	6539	4851	3902	2741	7065	4283	9618	1653	2098	1964	8436	5364	10714	4119	6393	6897
ko00965	Betalain biosynthesis	523	662	370	679	383	467	842	125	679	301	398	160	586	163	383	696	1413	2087	438	596	732	526	950	917	974	779	576	743	567	362	1288	1030	1506	415	129	282	1416	610	1173	599	989	1300
ko00980	Metabolism of xenobiotics by cytochrome P450	5693	3768	7329	8570	6262	7470	11321	3988	11315	7195	10414	3561	3897	2412	3197	7984	8149	8042	15309	14198	12827	11611	10120	11145	15227	15670	15906	10474	8948	6915	11014	6712	14894	4776	4990	5032	17858	11958	25228	11475	12796	17821
ko00982	Drug metabolism - cytochrome P450	6319	4256	8058	9408	6915	8455	11824	4170	11806	7935	11513	3928	4167	2589	3425	8858	9026	8896	18909	16966	14742	12819	10654	11737	16340	16727	16885	11055	9456	7324	12114	7422	16370	5154	5177	5321	18678	12745	26600	12079	13329	18487
ko00983	Drug metabolism - other enzymes	8412	7394	9034	9963	6988	8988	13163	2854	14511	5316	7376	2955	5200	1908	3650	13551	18303	22567	23645	22773	21604	7432	9427	9935	15583	14956	14138	10716	8506	5832	9676	9874	9217	2574	3600	3199	15595	11589	20379	9147	13047	15375
ko00984	Steroid degradation	258	240	261	591	392	686	804	132	513	77	96	20	140	76	112	357	376	372	1787	1362	917	0	146	139	313	259	202	193	265	332	589	0	1158	0	27	16	197	153	261	92	143	173
ko01040	Biosynthesis of unsaturated fatty acids	8005	7253	8348	10175	7838	8732	14937	4137	14658	6559	9136	3486	6673	2523	4717	11756	16969	21672	19379	18632	17508	8387	12768	13563	17722	17263	16566	12241	10237	7620	15736	10957	20072	3625	3980	3980	20737	13865	27753	9930	13627	16179
ko01051	Biosynthesis of ansamycins	1954	1626	2183	2945	1838	2558	3033	715	3956	1307	1875	622	1355	566	988	2718	3567	4280	5291	4961	4537	2095	2317	2446	4217	4007	3745	2558	2351	2042	2199	2160	2123	793	865	870	4222	2858	5394	2080	5410	3276
ko01052	Type I polyketide structures	0	0	0	0	0	0	0	10	9	14	0	20	0	0	0	65	54	42	11	34	57	0	32	20	65	61	57	68	36	0	0	0	0	0	0	0	143	90	261	26	10	43
ko01053	Biosynthesis of siderophore group nonribosomal peptides	860	693	971	1192	889	1474	1103	188	1967	49	44	47	166	61	117	1701	1801	1865	5697	4649	3578	218	709	692	1245	1174	1091	904	703	473	596	65	1109	157	372	274	1422	846	1152	606	393	822
ko01054	Nonribosomal peptide structures	464	212	709	547	377	322	1060	438	306	1230	1799	625	439	359	402	490	499	498	163	332	489	2248	787	910	1154	1340	1501	793	574	318	1574	1345	1776	750	638	707	1237	1159	2314	1540	1426	1668
ko01055	Biosynthesis of vancomycin group antibiotics	2341	2179	2385	3045	2028	3009	3649	473	5266	757	1015	412	1358	379	899	4088	5729	7218	9560	8466	7283	907	2198	2178	3067	2811	2514	2268	2006	1657	2473	2038	2841	384	391	416	3271	2337	3507	1273	2596	2698
ko01057	Biosynthesis of type II polyketide products	0	0	0	0	0	0	0	0	0	0	0	0	0	0	0	0	0	0	0	0	0	0	8	8	34	30	26	16	8	0	0	0	0	0	0	0	8	6	10	0	0	0
ko01200	Carbon metabolism	131889	109833	147344	169636	117742	156027	210860	44882	254210	85729	122543	43692	79646	32187	57377	208517	273221	330448	424967	392259	354399	133176	146381	152101	215600	206363	194132	151129	133738	110169	170298	139669	195691	53590	47114	52272	237941	165131	283410	132985	189431	211240
ko01210	2-Oxocarboxylic acid metabolism	35358	30705	38293	46441	31182	43155	55695	11426	72380	20498	28979	10614	21789	8104	15364	56205	75181	92093	119494	108432	96006	31138	40483	42285	60263	57045	53072	41359	35556	28058	47303	36642	56592	12678	12886	13330	63856	44355	76927	33370	55097	57761
ko01212	Fatty acid metabolism	40421	34090	44709	51692	37297	47717	68722	14779	80016	27347	39006	13849	26491	10615	19034	64090	86508	106514	129584	119462	107672	39460	47094	48854	62427	61009	58678	46150	41724	35311	56504	42462	68769	17084	14255	16292	76257	51263	90280	41012	51478	63975
ko01220	Degradation of aromatic compounds	11535	8335	14094	17868	12565	17443	24005	5647	28244	6667	9042	3327	5681	3127	4492	19496	20403	20521	39716	37259	34083	9662	16492	16756	19538	18920	18029	15530	16283	16328	23416	5653	40270	4325	4268	4537	26312	16171	30589	12373	23585	27467
ko01230	Biosynthesis of amino acids	144825	125794	156816	190299	127608	176412	223592	46316	293615	84566	119432	44335	86862	32566	61390	229787	304862	371577	487994	443194	392857	132982	168029	175935	257071	241996	223729	173640	147166	113626	195352	149851	235138	54249	56770	57839	266125	183122	317773	143289	230267	236537

## Sheet: PUNA
Table S8. KEGG pathways frequency predicted with Picrust2.
		PUNA: bulk soil (BS)																					PUNA: rhizosphere surrounding soil (RSS)
		Baccharis tola			Fabiana denudata			Ephedra breana			Lupinus oreophilus			Baccharis boliviensis			Chuquiraga atacamensis			Adesmia erinacea			Baccharis tola			Fabiana denudata			Ephedra breana			Lupinus oreophilus			Baccharis boliviensis			Chuquiraga atacamensis			Adesmia erinacea
		BAC			FAB			EPH			LUPO			BACB			CHU			ADE			BAC			FAB			EPH			LUPO			BACB			CHU			ADE
KO CODES	Description	S1	S2	S3	S1	S2	S3	S1	S2	S3	S1	S2	S3	S1	S2	S3	S1	S2	S3	S1	S2	S3	S1	S2	S3	S1	S2	S3	S1	S2	S3	S1	S2	S3	S1	S2	S3	S1	S2	S3	S1	S2	S3
ko00010	Glycolysis / Gluconeogenesis	68638	64896	59729	41771	41416	58349	34172	54536	78355	74575	48111	74329	53307	52131	65638	20424	40403	20424	86049	56040	78806	35118	60652	55476	69222	33966	56448	54590	62027	66351	40127	38589	18455	28883	31666	23045	47940	52573	41414	99410	78834	71268
ko00020	Citrate cycle (TCA cycle)	53997	51496	47764	34685	33490	44398	28259	46783	58408	61080	39917	61153	44566	43936	55909	15143	29952	15143	69748	45389	64411	25537	47490	44186	54662	26951	44692	44719	50264	53172	29912	29505	13352	23933	26586	19697	38603	42555	33163	82880	61633	55842
ko00030	Pentose phosphate pathway	47339	45114	41920	30945	27687	45602	24029	38515	51464	53676	35493	53109	39152	37970	50364	13884	27465	13884	62988	40169	57822	22964	44482	40325	50677	20894	41021	40964	45650	48117	27076	25431	12678	19074	23517	17050	33023	37378	27428	78109	54285	47712
ko00040	Pentose and glucuronate interconversions	18475	17828	16817	11922	10328	16683	9323	14543	26786	19927	14029	19921	15305	14376	19210	5574	11026	5574	24152	15350	21812	10118	16761	15521	19270	8414	16213	16121	17634	18249	10537	9868	5583	7163	8723	6273	13047	14995	10648	28979	29981	18613
ko00051	Fructose and mannose metabolism	34277	32967	30923	24406	19808	31487	18765	30018	34795	40475	27005	43024	30946	29397	40851	9645	19081	9645	48715	31082	45012	15250	33856	29605	38114	14902	30790	31959	35118	36595	18523	17499	8408	13916	18630	13142	24719	28121	20445	63609	39055	36140
ko00052	Galactose metabolism	29364	27610	25293	18553	15426	25584	14941	23359	35926	29407	20693	29484	23543	22497	31124	7650	15117	7650	37831	23901	33357	14130	26558	24165	30699	12646	24971	26252	27712	27802	13814	13540	7137	9886	13678	10138	19453	22319	15850	47116	36725	27338
ko00053	Ascorbate and aldarate metabolism	9918	9211	8314	5872	7465	8329	3962	7886	14640	11067	7052	11307	6378	6297	7330	3669	7243	3669	10818	6782	9586	6781	9257	8103	9614	4815	8085	6219	8030	9464	8915	8026	4507	4282	3962	3208	6304	6474	5837	10758	12839	9523
ko00061	Fatty acid biosynthesis	50395	47123	42822	33743	31521	42621	25381	42926	54081	58421	37748	61847	40552	39649	53005	14339	28383	14339	66182	41178	59048	25444	49065	43617	55476	22159	43607	43144	47902	50440	32067	29992	14049	20852	25462	18724	33828	37306	28962	81801	50299	48441
ko00071	Lipid metabolism	48233	43799	38492	28709	37280	38666	22055	40400	55001	48084	30003	49202	31029	30071	36781	16428	32485	16428	55460	35219	47828	30792	44948	39879	50026	26921	39645	31637	39111	44805	39368	35142	18866	19263	19286	15166	32340	33053	30334	57188	43984	50062
ko00072	Synthesis and degradation of ketone bodies	13501	12053	10367	7386	11042	13236	5634	11110	17389	12975	8266	11440	7316	7280	8259	4841	9570	4841	13686	8555	11457	9413	11253	10714	13168	7429	10451	7521	9361	10727	11454	10562	5948	5095	4544	4026	8420	8137	8320	11935	13377	12256
ko00100	Steroid biosynthesis	72	83	88	105	79	406	0	12	9	542	197	620	89	133	119	0	0	0	170	53	97	9	151	75	81	0	42	30	70	109	85	82	18	76	115	46	23	34	0	47	22	21
ko00120	Primary bile acid biosynthesis	903	738	565	457	976	637	302	733	1175	575	333	487	124	171	121	313	621	313	630	304	355	788	755	736	962	732	664	358	454	537	947	829	424	244	166	171	443	366	496	283	536	532
ko00121	Secondary bile acid biosynthesis	391	317	239	349	766	262	120	629	351	391	252	408	69	122	83	203	402	203	308	136	206	407	425	401	496	271	368	116	260	399	765	673	332	190	110	126	251	134	348	205	169	335
ko00130	Ubiquinone and other terpenoid-quinone biosynthesis	19279	18668	17592	14582	12062	16478	10862	18221	21531	23819	15434	26272	17264	16058	22930	5330	10551	5330	27837	17028	24062	8652	19149	16660	21578	9277	17525	18322	19673	19980	10382	10041	4479	8033	10724	7660	13855	16029	11199	35120	26158	19380
ko00140	Steroid hormone biosynthesis	1572	1428	1257	1465	2827	1300	588	2741	2488	1608	1000	1352	268	425	316	519	1023	519	1239	661	996	1312	1328	1156	1283	1576	1267	594	1052	1459	2267	1851	909	719	331	358	972	807	1093	765	2213	1328
ko00190	Oxidative phosphorylation	97938	93315	86374	64865	64926	81279	49264	85331	100965	119027	76383	121626	81004	80220	102115	29838	59023	29838	127327	78682	113033	48203	89904	83063	102857	45958	81761	79003	90404	97034	62455	61152	28426	44131	50195	38434	66795	73131	57627	148380	105024	92180
ko00195	Photosynthesis	20751	20132	19010	14249	12229	16677	11335	18553	19251	24886	16420	25826	18706	18231	24246	5714	11305	5714	29081	18275	26661	8744	19328	17980	22208	9697	17877	18641	20828	21930	11127	11046	4780	9324	11359	8415	15054	17107	12449	36354	22116	20785
ko00230	Purine metabolism	130527	123962	114500	85594	82738	109832	66572	113072	135387	149751	97730	151480	106481	104822	136378	38086	75323	38086	170545	107668	154248	63184	120655	110269	137047	61501	110082	108918	123116	131106	79648	76443	35626	57193	65555	49756	89820	99124	77017	205373	138156	127699
ko00232	Caffeine metabolism	368	304	237	51	26	169	159	117	784	99	52	55	110	138	125	0	0	0	204	316	331	216	174	135	217	176	207	233	197	153	0	0	0	155	75	20	258	251	260	290	331	653
ko00240	Pyrimidine metabolism	94386	90800	85033	62956	56004	80928	49199	81831	97335	112267	73474	114414	80167	78489	103859	25833	51098	25833	127048	80015	115706	42647	86781	80056	98953	43197	79668	81807	91188	95865	52788	51785	22943	41452	49118	36806	65813	74187	54983	155503	104841	91607
ko00250	Alanine, aspartate and glutamate metabolism	58278	55617	51699	39034	35148	49583	30770	50729	59550	66280	43600	67726	49327	48399	64293	16222	32095	16222	78571	50018	72289	26992	54333	49071	61949	26609	50097	51521	57080	59843	32737	31128	14627	25017	30139	22000	40611	45188	34500	98338	61750	58947
ko00253	Tetracycline biosynthesis	9801	9365	8694	7308	5886	8358	5535	9556	9428	12526	8400	13339	9350	9328	12719	2426	4801	2426	14047	9096	13374	4026	9614	8539	11021	3607	8839	9531	10320	10594	5420	5225	2367	4742	5912	4349	7061	7830	6031	19537	9682	10444
ko00260	Glycine, serine and threonine metabolism	72830	68529	62701	47023	46964	62396	35924	62523	79929	82785	53144	84635	56316	55349	71625	20626	40784	20626	91842	58405	83168	36573	66033	58877	73885	34514	59825	58000	66062	70879	45213	43410	20456	30793	34695	25937	48931	53274	42637	108612	75190	71693
ko00270	Cysteine and methionine metabolism	51072	48800	45379	36847	34071	49559	26260	46883	54438	65796	41619	69010	42767	42238	56561	14769	29222	14769	69591	43358	63176	24946	50125	44232	55893	22056	44709	44180	49769	52940	33180	31408	14752	23062	27690	20468	35481	39032	30520	86005	56697	50904
ko00280	Valine, leucine and isoleucine degradation	68275	62610	55660	41679	49315	55628	32763	59621	79682	69372	45052	70635	46789	45631	57624	20981	41484	20981	80322	51322	69982	39717	60094	54639	68386	35891	55148	48401	56795	62399	48052	45306	23359	26986	28517	22214	46249	48121	42529	86830	69643	69116
ko00281	Geraniol degradation	10177	9218	8081	5699	9275	7666	4557	9093	13388	8827	5414	8313	5615	5221	5737	3662	7243	3662	10873	6633	8342	7146	8449	7882	9588	7085	7846	5794	7322	8485	8569	7695	4007	3788	3045	2545	6765	6711	6546	8197	12477	10222
ko00290	Valine, leucine and isoleucine biosynthesis	35031	33364	30938	22783	24365	28854	17454	30878	35907	39096	25682	38177	27908	27394	34285	11046	21858	11046	45174	28383	41046	17953	31768	29711	36304	17735	29624	27924	32704	35864	23916	22492	10455	15748	16656	12662	24444	26776	21176	52736	37644	35060
ko00300	Lysine biosynthesis	32440	31070	28966	20579	20241	28781	16396	27170	34736	37590	24081	37494	26481	25708	32649	10090	19955	10090	42160	27171	38804	16072	29255	27132	33063	15908	27017	25987	30166	32799	19944	19231	9115	14530	15877	11911	23243	25656	19947	48741	36651	33773
ko00310	Lysine degradation	29644	27136	24057	17204	22174	26211	13496	24963	36619	31072	19748	30399	19124	18893	22337	9927	19625	9927	32626	21546	29491	18474	25367	23335	28876	16028	23401	18723	23123	26345	22950	21482	11201	12432	11702	9363	20035	20172	19068	33185	31477	30861
ko00311	Penicillin and cephalosporin biosynthesis	4529	4122	3637	3686	2210	3078	2743	4731	5090	4767	3547	6008	4062	4037	6497	568	1122	568	6577	4240	6043	1690	4795	3808	5440	1254	4243	5156	4977	4576	1573	1541	813	1554	2812	1976	3074	3539	2518	10606	4159	4496
ko00330	Arginine and proline metabolism	70878	67083	61781	46273	49228	63712	33990	61827	82280	84234	52865	86548	55635	53149	67651	23289	46055	23289	89178	56327	80408	38419	65375	58295	71706	33472	58810	53935	63602	70188	50037	47094	22816	30753	33360	24983	47823	51238	42401	99622	79212	71166
ko00332	Carbapenem biosynthesis	2599	2591	2518	1142	1716	2582	892	1199	3650	3516	1803	3015	1557	1600	1247	1080	2140	1080	2838	1592	2191	1664	2027	2217	2242	1819	1821	1339	1926	2394	2092	2004	780	1391	953	704	1769	2091	1356	1316	4612	2130
ko00340	Histidine metabolism	34034	33108	31408	21307	18181	29467	17606	25503	36984	39331	24939	40188	29406	27483	36203	10084	19962	10084	46960	29253	41502	15961	31669	28598	35563	16718	28790	29735	32957	34558	17753	17018	7677	14094	16986	11829	23698	27436	19091	54334	41953	33782
ko00350	Tyrosine metabolism	25438	23039	20169	16577	19945	20904	11160	22814	31799	28309	18533	30469	17028	17054	21756	8759	17300	8759	29107	18200	25314	16483	24912	21534	27139	10860	21600	17400	21129	23884	22449	20537	11225	10373	11241	9252	16061	15793	15552	32491	25556	24511
ko00360	Phenylalanine metabolism	41615	37908	33420	25471	33318	33267	17486	35829	59644	44884	28632	47846	25537	25217	30547	14121	27883	14121	45686	28022	37460	28238	38655	34068	41576	21172	33551	26159	32408	37084	35754	32754	17849	16150	16187	13280	26693	27000	25140	43537	54128	39558
ko00361	Chlorocyclohexane and chlorobenzene degradation	7370	6721	5936	5946	8108	4934	3444	9027	8289	8497	5456	9774	4710	4968	6118	2696	5318	2696	8703	5588	8034	4922	7809	6127	7698	4227	6713	4838	6789	8449	8372	7242	3913	3809	3522	2753	5299	5002	5362	10515	7066	8920
ko00362	Benzoate degradation	31295	27968	24120	17127	26669	30425	12664	25394	39060	31130	18712	29408	16850	16644	18283	11751	23210	11751	32789	21210	28409	22782	28570	24778	30806	17838	24679	16670	22612	27581	29658	25402	15069	12168	10391	8815	20141	19154	20269	28848	28533	33231
ko00363	Bisphenol degradation	1327	1171	995	713	1411	1605	459	1095	1744	1260	666	1006	553	481	427	598	1180	598	1247	717	923	1099	1221	955	1192	998	994	529	821	1089	1490	1198	742	453	312	292	647	536	725	597	1160	1199
ko00364	Fluorobenzoate degradation	5519	4917	4221	4316	5146	3518	2494	5959	6446	6165	4130	7304	3437	3661	4969	1792	3536	1792	6464	3738	5465	3590	6122	4887	6355	2610	5085	4075	5009	5732	5599	4930	2674	2295	2691	2179	3380	3333	3255	8295	4742	4893
ko00365	Furfural degradation	468	419	366	461	953	243	69	775	1130	600	339	729	157	222	160	395	780	395	468	243	420	809	574	416	486	188	520	113	444	771	1322	920	907	323	188	202	341	185	482	394	206	742
ko00380	Tryptophan metabolism	37190	33853	29842	23343	27972	31260	17113	32350	45245	38686	24579	40078	24853	23881	30710	12277	24266	12277	43329	26673	36699	22952	34669	30102	38213	19048	30584	26119	30736	33974	28653	25944	14078	13981	15397	12160	23291	23910	21672	46215	36237	35125
ko00400	Phenylalanine, tyrosine and tryptophan biosynthesis	45130	44273	42355	30423	25391	39055	23988	36851	44576	55504	34876	57187	39731	38592	50884	12887	25519	12887	64088	40001	58687	19868	43370	39629	48763	22048	39400	40825	45803	48508	24786	23257	9926	20837	24683	17325	32706	37919	26306	77782	52137	46070
ko00401	Novobiocin biosynthesis	7473	7321	6991	5042	4279	6177	3715	5869	8949	9635	6041	10150	6290	6195	8152	2194	4343	2194	10325	6230	9062	3658	7395	6636	8140	3391	6502	6644	7391	7761	4636	4251	1911	3485	4055	2940	5042	5870	4012	12096	10239	6851
ko00410	beta-Alanine metabolism	25946	23386	20381	13663	19398	20478	10794	20067	33333	24662	14967	23589	15046	14624	16579	8628	17061	8628	26967	17224	23010	17175	21854	19706	24342	14300	19503	15389	18987	21709	20567	18600	9809	10091	8822	7194	15866	15848	15206	24512	23840	24682
ko00430	Taurine and hypotaurine metabolism	13199	12076	10704	9652	10684	10481	6363	13689	14091	15199	9733	16174	9953	9880	13230	3734	7383	3734	16544	10349	14794	6987	12990	10837	13976	5698	11154	10768	12311	13337	10074	9154	4265	5798	6486	4959	8346	8660	7688	20914	10678	12523
ko00440	Phosphonate and phosphinate metabolism	6827	5810	4710	4600	7661	5495	2425	7276	7710	7248	5184	7523	2997	3558	3760	2694	5328	2694	6287	3563	4986	5341	6251	6022	7382	3072	5682	3198	4810	6191	8633	8413	4190	2838	2433	2310	4367	3714	4748	6429	6459	5597
ko00450	Selenocompound metabolism	26593	25166	23186	19314	17440	23750	14517	25318	27434	30588	20940	32024	22905	22348	30966	7234	14307	7234	36667	22846	32867	12506	25723	22805	29572	11566	23704	24258	26331	27125	15594	14861	7254	10677	14062	10548	18196	19944	15760	47143	29474	26253
ko00460	Cyanoamino acid metabolism	10883	10443	9773	7193	8017	8186	5143	9708	16334	12460	8318	13074	8043	8009	9932	3374	6673	3374	13175	8634	11978	6800	10018	9339	11290	5560	9439	8188	9691	10690	8315	7506	4019	5141	5172	3862	7898	8513	7006	14621	17702	12201
ko00471	D-Glutamine and D-glutamate metabolism	8738	8434	7930	5920	4863	7339	4734	7605	8502	9962	6834	10350	7802	7521	10316	2436	4818	2436	12242	7549	11186	3834	8219	7716	9572	3795	7660	7973	8738	9058	4576	4539	2200	3577	4710	3555	6179	7043	5094	15560	9588	8333
ko00472	D-Arginine and D-ornithine metabolism	591	564	518	429	688	728	232	574	988	1165	690	1182	381	525	381	319	632	319	543	461	688	470	558	555	641	278	532	225	451	640	844	856	363	577	364	267	592	542	607	594	1452	926
ko00473	D-Alanine metabolism	6003	5843	5537	3774	3691	5040	3027	4833	6681	7229	4594	7135	5129	5039	6184	1913	3787	1913	7962	5135	7265	2965	5339	5131	6163	2942	5023	4908	5695	6178	3574	3466	1639	2863	3050	2208	4485	5048	3745	9018	7653	6366
ko00480	Glutathione metabolism	28786	25839	22339	19424	24136	20553	13166	29136	30579	30245	21215	30402	19597	20177	25510	9529	18838	9529	31907	19443	27597	16563	25433	23537	29905	12453	23516	20253	23903	26274	23804	23729	11451	12467	13042	11306	17907	17657	17287	38680	24758	23587
ko00500	Starch and sucrose metabolism	44975	42168	38485	27087	25965	41157	21503	33377	56088	48818	31703	48662	33293	33130	42406	12672	25065	12672	55907	35788	49791	24302	41961	38065	47663	21118	38282	36994	40980	43008	27118	25170	12417	18375	21014	15259	30328	33676	25755	65277	57341	45474
ko00510	N-Glycan biosynthesis	2602	2544	2429	1688	1372	1865	1299	1897	3348	3157	2153	3600	2331	2244	2955	803	1588	803	3626	2228	3225	1454	2620	2443	2975	1132	2331	2197	2549	2777	1673	1527	905	1029	1393	1014	1931	2231	1564	4233	3896	2730
ko00511	Other glycan degradation	2208	2633	3005	1920	450	3226	1024	1461	12655	3295	3479	3370	1569	1637	2654	99	197	99	2631	1474	2044	1938	1906	2984	2962	734	2751	2891	2343	1530	337	680	382	574	1158	676	2513	3781	1195	3233	21333	1507
ko00520	Amino sugar and nucleotide sugar metabolism	74066	71064	66493	54456	40828	65789	41878	66152	69808	85509	57107	91935	68162	64856	93399	19276	38152	19276	109534	67135	97275	30582	74842	64587	84574	31304	67789	75000	79326	79997	35793	33877	15978	28727	41909	29535	51050	59139	41103	145874	76390	72073
ko00521	Streptomycin biosynthesis	22460	21923	20883	14608	11270	17733	12412	16874	24176	24534	16364	25782	20588	19165	25945	6812	13491	6812	32451	20298	28897	10176	22208	20338	25416	11241	20463	21589	23354	23984	10930	10314	4521	9217	11907	8155	16522	19557	12906	39870	30727	23394
ko00523	Polyketide sugar unit biosynthesis	11073	10908	10486	7282	5741	8366	6114	8535	11846	12139	8223	12646	10218	9641	12878	3202	6340	3202	15997	10194	14730	4916	11108	10302	12626	5729	10198	10651	11747	12273	5553	5138	2112	4797	5947	4038	8508	10156	6582	20197	15638	11974
ko00524	Neomycin, kanamycin and gentamicin biosynthesis	4218	4050	3800	2761	1984	3502	2356	3373	5292	4111	2918	4161	3650	3381	4897	930	1841	930	6012	3623	5001	1797	3882	3512	4539	1972	3679	4350	4298	4033	1407	1382	579	1340	2026	1415	2784	3374	2102	7435	6496	3729
ko00531	Glycosaminoglycan degradation	913	919	911	258	114	573	284	135	3406	690	536	716	367	307	409	83	164	83	791	444	362	742	610	730	732	495	643	732	565	354	115	168	74	177	200	79	533	760	287	163	4297	529
ko00540	Lipopolysaccharide biosynthesis	26221	25774	24636	23595	13868	19307	15867	24541	21487	38679	26327	45726	30033	29186	43301	7060	14008	7060	44930	25299	38959	9207	32813	27704	37092	7345	28000	32300	33114	32370	14976	13701	5500	12097	19812	14018	17244	21450	12309	67366	30407	20951
ko00561	Glycerolipid metabolism	18582	17721	16468	11926	10364	15881	9812	15428	23128	20614	13720	21189	15150	14753	19515	5001	9896	5001	24086	15723	22414	9009	16479	15071	19021	8795	15645	15993	17418	17936	9461	9271	4439	7756	9101	6522	13246	14938	11091	29706	24344	19378
ko00562	Inositol phosphate metabolism	11463	10876	10053	6030	5728	8501	5665	7488	15467	10979	6778	10899	8982	7957	10089	3577	7082	3577	13894	8934	11881	6146	9511	8800	10882	6284	9021	8991	9663	9858	5328	5279	2484	4344	4764	3289	7388	8371	6120	13788	14614	11283
ko00564	Glycerophospholipid metabolism	35122	33638	31351	23846	21986	31424	18410	30434	35559	42404	27138	43884	29664	28867	38228	10373	20532	10373	47717	30093	43204	16906	33432	30204	38136	16167	30556	30396	34026	35943	21392	20522	9505	15678	18534	13543	24858	27302	21414	58067	37906	35655
ko00565	Ether lipid metabolism	1168	1136	1090	245	231	717	484	122	2427	418	253	264	683	446	519	327	647	327	1382	792	675	806	709	643	796	790	784	958	836	680	170	198	141	138	133	18	553	630	444	385	2934	1021
ko00590	Arachidonic acid metabolism	1225	1179	1105	706	1110	1165	358	918	2634	1563	937	1466	413	491	381	483	955	483	953	521	774	1043	1024	1030	1112	822	962	521	772	964	1348	1262	601	625	402	348	760	815	668	527	2941	848
ko00591	Linoleic acid metabolism	56	110	162	74	0	82	24	44	1216	64	234	32	22	40	50	0	0	0	0	0	0	156	0	184	122	30	154	116	70	0	0	38	32	0	0	0	196	308	82	0	2288	48
ko00592	alpha-Linolenic acid metabolism	2597	2554	2444	1626	1184	2078	1592	2109	2851	2700	1657	2894	2371	2085	2916	567	1122	567	3815	2510	3300	942	2205	1983	2468	1639	2119	2414	2554	2551	587	695	235	1040	1303	832	2112	2575	1598	4355	3615	3163
ko00600	Sphingolipid metabolism	1839	1874	1875	1755	2863	1957	697	2935	6757	1957	1876	1513	326	551	478	550	1085	550	1320	685	1051	1895	1346	1852	1753	1692	1841	1036	1322	1472	2309	2093	1042	757	355	371	1716	1920	1452	755	10206	1448
ko00603	Glycosphingolipid biosynthesis - globo and isoglobo series	1321	1257	1176	379	200	1156	283	233	5460	1028	894	903	248	271	368	66	129	66	727	431	336	1162	869	1108	1107	538	911	906	644	319	305	374	187	191	203	123	725	1069	356	110	6350	473
ko00604	Glycosphingolipid biosynthesis, ganglio series	791	775	748	236	84	476	177	135	3353	650	520	685	175	187	271	0	0	0	475	272	199	687	511	665	645	340	537	583	408	196	115	168	74	156	176	79	436	660	198	54	3851	299
ko00620	Pyruvate metabolism	77219	72139	65474	47570	49037	66516	38248	63107	83261	85428	55068	85877	59489	58953	73782	23948	47376	23948	95933	63184	89545	40579	70151	63353	79766	36694	64367	60068	69606	75721	50667	48174	23147	34482	36535	27234	54009	57603	48241	114128	78230	82220
ko00621	Dioxin degradation	1945	1680	1382	952	1845	5821	340	1136	2542	3265	1571	2018	419	550	382	839	1656	839	1652	948	1431	1761	1754	1439	1768	665	1346	489	954	1398	2553	2133	1459	745	494	545	794	511	1014	686	636	1283
ko00622	Xylene degradation	2423	2106	1743	1033	1897	6487	488	1113	3212	3805	1900	2611	866	926	739	1192	2347	1192	2034	1452	2191	2081	2375	1753	2128	772	1729	552	1271	1955	3112	2556	1777	1011	674	711	1111	785	1359	1183	937	2313
ko00623	Toluene degradation	4605	4198	3708	3598	3509	2866	2429	4829	5678	5187	3548	6322	3454	3623	4999	1367	2698	1367	5863	3809	5579	2664	4950	3871	5184	2069	4313	3894	4576	5045	3817	3328	1960	2147	2544	1897	3274	3407	3014	8381	4564	5204
ko00624	Polycyclic aromatic hydrocarbon degradation	2524	2127	1704	1125	2315	2661	867	1827	3509	2222	1283	1968	965	1020	861	1052	2076	1052	2279	1606	1994	2232	2407	1919	2488	1337	1952	1043	1576	2062	2929	2373	1507	949	582	572	1516	1163	1790	1583	2007	2979
ko00625	Chloroalkane and chloroalkene degradation	12445	11349	10034	6729	10625	10038	4671	9189	16500	13712	8268	14189	7003	7041	7079	5267	10415	5267	12766	8414	11183	9867	11712	10553	12728	6749	10130	5924	9013	11703	13612	12066	6792	5649	4508	3692	8515	8020	8612	10490	13208	14109
ko00626	Naphthalene degradation	5201	4601	3912	3117	5970	4817	1714	4977	6689	5988	3347	5811	2207	2355	2026	2209	4367	2209	4806	2939	3825	4466	4941	4477	5264	3045	4111	1906	3356	4670	6723	5900	3146	2416	1653	1514	3358	2883	3657	2985	4697	5316
ko00627	Aminobenzoate degradation	18513	16547	14252	11928	19708	14655	7203	18724	22841	20037	11921	20767	10441	10370	11076	7963	15724	7963	19110	12104	16683	14287	18014	15234	18387	10689	15084	9032	13730	17900	21547	18296	10436	8214	6611	5850	11803	10475	12567	16384	15024	20051
ko00630	Glyoxylate and dicarboxylate metabolism	61881	57328	51509	38006	45842	51738	28488	51942	65792	69653	43344	70493	43066	43248	51732	21072	41679	21072	73054	47168	66242	36744	57125	51363	63812	31657	51077	42362	52805	60759	50148	47035	23234	28885	27901	21627	42522	43225	39949	80065	55314	64733
ko00633	Nitrotoluene degradation	8167	7305	6305	4518	8757	6511	2718	6327	8985	9655	5765	9726	4582	5156	3951	3900	7710	3900	8365	5393	7269	7131	7962	6831	8427	4289	6890	3201	5904	8386	11440	9904	5556	4325	2841	2373	5312	4126	6150	6142	7734	10354
ko00640	Propanoate metabolism	60827	56105	50192	37606	43187	52847	28992	51206	64763	65815	41835	65956	44022	43509	54349	19028	37639	19028	74194	47031	66001	34662	55998	50272	63551	30156	50411	44783	52762	58280	44263	40560	20828	25252	27043	20725	40690	42372	37318	83491	55440	61688
ko00642	Ethylbenzene degradation	2627	2568	2442	1723	1410	2078	1617	2357	2861	2748	1689	2933	2352	2087	2913	567	1122	567	3842	2505	3314	966	2239	2010	2495	1694	2135	2418	2571	2580	705	791	256	1074	1303	848	2145	2587	1651	4381	3618	3143
ko00643	Styrene degradation	10629	9713	8592	7027	9886	7760	4730	10401	13214	11413	7112	12478	7425	6981	8274	4720	9319	4720	12230	7873	10688	7651	10555	8862	10783	5705	9139	6412	8838	10904	11019	9585	5675	4672	4389	3650	7124	6644	7261	11712	9942	12175
ko00650	Butanoate metabolism	57635	52961	47189	33806	41620	52057	26886	47707	65289	59817	38425	57052	39495	39090	46819	18818	37210	18818	66726	43612	60244	34181	49986	45573	57190	29715	46258	39258	47146	52720	42331	39473	20727	23910	23605	18440	38782	39522	36414	71147	56665	59763
ko00660	C5-Branched dibasic acid metabolism	19996	19269	18107	12904	13914	17687	10169	17155	19238	22235	14479	20786	16655	15961	19822	6949	13762	6949	26574	16701	24458	10308	18244	17365	21222	10576	17322	16215	19116	21083	13810	12647	5978	9094	9571	7097	14254	15681	12297	30683	21507	20608
ko00670	One carbon pool by folate	25188	24207	22612	15837	16139	20585	12840	21886	28805	29359	19245	28487	20239	20448	25093	7437	14708	7437	31334	20636	29460	12397	21391	20941	25061	12703	20546	19575	22676	24461	15058	15050	6924	12227	12518	9657	18456	20314	15898	36229	31325	25890
ko00680	Methane metabolism	57079	53056	47888	34842	41839	47490	26288	46861	62320	63164	39762	62928	41032	41341	48649	19155	37881	19155	68206	44167	62161	33626	52634	46963	58854	29177	47558	40505	50027	57205	45091	41233	20731	25946	25256	19178	39294	40291	36555	75702	57092	61594
ko00710	Carbon fixation in photosynthetic organisms	33407	31613	29102	21067	20831	28345	16277	26960	36736	37839	25169	37988	26670	26313	33673	10694	21155	10694	42590	26900	38633	17563	31337	29273	36142	14919	28559	27014	30984	33389	22133	21042	10324	14483	16437	12636	23181	25510	19926	51000	38251	32381
ko00720	Carbon fixation pathways in prokaryotes	79812	75443	69367	51436	52925	67399	39807	67598	80116	91389	59236	91894	64810	63963	80830	24078	47637	24078	103834	65548	93961	40772	74358	67773	84588	37797	67630	64447	74231	80468	52981	49525	23566	34796	38923	29173	54447	58719	47932	121906	79894	80586
ko00730	Thiamine metabolism	20820	19758	18236	14223	12708	18197	11207	18939	20795	23478	16209	22981	18157	17988	23625	5716	11311	5716	27745	18196	26232	9108	18753	17741	22292	9180	17892	18626	20550	21426	10914	10995	5038	9001	10878	8122	15318	17237	12847	36537	22685	21303
ko00740	Riboflavin metabolism	16190	15227	13926	10794	9464	12629	8614	14272	16221	17336	11689	17827	13565	13210	18019	4235	8378	4235	21497	13706	19608	7192	15039	13576	17327	7280	13768	14559	15779	16229	8457	8178	3723	6674	8332	6201	11089	12462	9315	27752	15415	15667
ko00750	Vitamin B6 metabolism	12910	12340	11494	8516	7869	10137	6656	11122	13643	14380	9576	14800	10420	10315	13506	3875	7662	3875	16735	10528	15460	6320	11754	10621	13371	6242	10960	10817	12277	13107	7749	7453	3742	5495	6452	4871	8853	9769	7595	20731	13443	12486
ko00760	Nicotinate and nicotinamide metabolism	32056	30578	28390	20877	20175	26145	16300	27801	34872	35814	23851	35639	26640	25967	33560	9370	18532	9370	42050	26601	38000	15542	28968	27017	33241	14789	27128	26984	30346	32152	18868	18109	8746	13718	15764	11869	22449	25082	18946	50406	36525	31843
ko00770	Pantothenate and CoA biosynthesis	39706	37758	34931	24814	27843	33815	19107	34220	42544	44834	29021	43128	30981	30478	37104	12858	25433	12858	49619	31507	45424	21090	35057	33168	39927	19968	32608	29831	35619	39590	27759	26196	12575	17981	18248	14126	27619	29812	24328	55402	43330	39726
ko00780	Biotin metabolism	30119	28128	25517	18422	19304	24263	13637	22702	36099	35301	21645	36815	22146	21751	27074	9758	19317	9758	36926	22174	31261	17198	28466	25497	31821	13681	24936	23125	26251	28141	21402	20221	9424	12863	13992	10507	18769	20119	16484	39600	32912	26465
ko00785	Lipoic acid metabolism	4801	4702	4488	3241	2746	4240	2512	4141	4537	6372	4053	6612	4260	4344	5622	1192	2358	1192	6792	4175	6286	2022	4479	4137	5030	2034	4021	4252	4753	5016	2710	2642	1089	2318	2695	2014	3262	3641	2753	8189	5119	4626
ko00790	Folate biosynthesis	30547	29211	27154	20441	18797	27078	15853	26228	32140	37220	23812	37665	26109	25581	33263	9512	18823	9512	40406	25577	36976	14276	28324	26006	32460	14097	25948	26009	29053	30571	17668	17190	8016	13766	16152	12024	21186	23726	17782	49169	33036	29491
ko00791	Atrazine degradation	2981	2365	1723	1197	2599	2522	655	1797	4435	2473	1448	2293	696	771	579	1174	2317	1174	1980	1108	1339	2706	2878	2361	2985	1233	2096	957	1436	1888	3583	3065	1766	794	530	666	1139	809	1379	1044	1201	1779
ko00830	Retinol metabolism	4733	4201	3586	2729	5172	3445	1588	4329	6338	5166	2919	5292	2123	2225	1943	2006	3965	2006	4379	2720	3469	4059	4516	4076	4768	2774	3743	1790	3096	4271	5958	5227	2814	2226	1543	1388	3107	2749	3309	2780	4528	4981
ko00860	Porphyrin metabolism	52579	48069	42524	31501	37505	42520	24378	42284	58953	57579	36939	57945	35710	37101	44308	16602	32879	16602	60225	39131	54103	30967	47464	44417	56194	26039	43213	36982	43959	48660	39899	38278	17869	24130	23728	18405	36438	37780	33545	68781	54169	53068
ko00900	Terpenoid backbone biosynthesis	34820	33119	30630	22381	21366	30033	17821	28654	35741	39428	25261	39746	28550	27510	36192	10297	20374	10297	46076	28478	40515	17027	32379	29849	37168	17243	29295	28977	32362	34147	20032	19077	9249	14303	17298	12991	23631	26594	19782	53527	36178	32907
ko00901	Indole alkaloid biosynthesis	981	940	874	1011	388	717	686	1025	310	1395	934	1913	1290	1131	1955	165	326	165	1963	1085	1646	175	1447	1012	1500	196	1114	1437	1407	1327	327	273	99	272	805	543	604	787	399	3192	275	804
ko00903	Limonene and pinene degradation	9680	8697	7558	5189	7851	6873	3840	7986	13917	8996	5491	8880	4936	4850	5287	3095	6116	3095	9449	5783	7593	6722	7822	7035	8523	5824	7014	5314	6710	7797	7990	7318	3830	3546	2913	2429	5714	5620	5544	7516	10309	8562
ko00906	Carotenoid biosynthesis	3340	2876	2366	1129	1973	2173	1267	1586	5630	2634	1663	2652	1195	1390	1244	1050	2083	1050	2726	1928	2171	2625	2496	2631	3309	1770	2318	1475	1757	1921	2488	2474	1283	1349	987	800	2260	2274	2161	1854	4598	3426
ko00908	Zeatin biosynthesis	2400	2344	2230	1602	1384	1972	1300	2083	2288	2841	1869	2860	2144	2089	2740	665	1316	665	3343	2103	3077	1012	2171	2064	2518	1160	2040	2132	2379	2500	1237	1225	526	1076	1280	946	1738	1993	1421	4078	2693	2389
ko00909	Sesquiterpenoid and triterpenoid biosynthesis	402	340	269	250	418	647	65	139	340	842	397	932	195	303	216	203	402	203	408	163	249	368	527	446	544	109	357	133	261	384	614	563	308	189	218	140	200	143	221	184	115	242
ko00910	Nitrogen metabolism	29947	27318	24122	19310	22856	28054	13513	25283	35426	33632	21126	33570	19901	20716	25640	9805	19404	9805	35129	22085	31438	18931	29317	26098	33241	13658	26077	21934	25862	28620	24806	22332	11918	13241	13827	10610	19838	20216	18543	40815	29045	29498
ko00920	Sulfur metabolism	33586	30091	26009	17598	26837	30108	12824	24589	44222	34735	21301	33392	17962	18582	19200	13979	27638	13979	33824	21354	28491	25171	29999	27293	33489	17115	26773	18219	24569	29756	33108	30922	16980	15067	12110	10375	21719	20135	22107	29268	34845	32807
ko00930	Caprolactam degradation	8060	6874	5589	4394	8731	5156	2607	7691	12125	6801	4324	6699	2724	2965	2496	3256	6424	3256	6505	3892	5063	7015	7146	6193	7434	4891	6061	3041	4908	6576	9820	8516	4898	3070	1909	2030	4641	3803	5224	4122	7592	7240
ko00940	Phenylpropanoid biosynthesis	3963	3715	3398	1709	2436	2864	1452	2325	9197	3050	2209	2781	1670	1603	1626	947	1867	947	3315	2082	2206	2986	2666	2847	3197	2782	2849	2221	2409	2430	2136	2169	1270	1148	983	730	2506	2858	2058	1585	10607	3561
ko00941	Flavonoid biosynthesis	350	274	195	47	76	165	63	13	754	139	51	39	76	102	66	0	0	0	148	103	31	216	193	159	229	141	161	220	143	65	0	0	0	27	35	0	51	77	15	24	226	109
ko00943	Isoflavonoid biosynthesis	87	152	204	241	63	437	0	36	27	1184	376	1739	156	159	255	0	0	0	438	109	197	27	396	153	141	0	69	27	144	261	255	246	54	183	282	138	42	69	0	99	27	63
ko00944	Flavone and flavonol biosynthesis	122	144	163	22	30	97	107	0	53	40	16	31	192	120	138	83	164	83	316	172	163	55	99	65	87	155	106	149	157	158	0	0	0	21	24	0	97	100	89	109	446	230
ko00945	Stilbenoid, diarylheptanoid and gingerol biosynthesis	350	274	195	47	76	165	63	13	754	139	51	39	76	102	66	0	0	0	148	103	31	216	193	159	229	141	161	220	143	65	0	0	0	27	35	0	51	77	15	24	226	109
ko00950	Isoquinoline alkaloid biosynthesis	5050	4774	4389	4139	3096	4073	2794	4892	5856	6243	4508	7374	4874	4602	6951	1442	2848	1442	7658	4292	6256	2430	5765	4817	6370	1586	5001	5355	5579	5542	3208	2992	1644	1736	3031	2321	3198	3660	2590	10445	6939	4061
ko00960	Tropane, piperidine and pyridine alkaloid biosynthesis	7917	7535	6981	5418	5354	7086	3844	6584	9090	9595	6066	10000	6387	6066	8104	2557	5057	2557	10619	6233	8849	4249	8020	6821	8672	3769	6926	6716	7537	8009	5632	5048	2462	3268	3939	2946	4856	5381	4117	12074	9607	6960
ko00965	Betalain biosynthesis	1450	1398	1308	1226	741	1353	818	1367	1682	1900	1215	2088	1395	1308	2078	216	427	216	2243	1249	1838	511	1671	1304	1791	449	1382	1718	1644	1499	494	443	154	496	909	636	818	1068	541	3263	1670	957
ko00980	Metabolism of xenobiotics by cytochrome P450	9983	8494	6829	5932	12117	6215	3386	10678	11441	10131	6663	10006	4376	5005	4198	4565	9017	4565	8260	5055	6437	8519	8691	8352	9903	5252	7669	3142	6040	8622	13578	12899	6840	5013	3325	3569	6411	4912	7526	5646	7356	9478
ko00982	Drug metabolism - cytochrome P450	11100	9487	7684	6306	12784	7191	3817	11264	13636	10824	7221	10553	4938	5487	4713	5007	9889	5007	9371	5652	7018	9473	9466	9142	10851	5811	8455	3783	6703	9268	14344	13670	7402	5209	3509	3795	7018	5457	8156	6023	9660	10264
ko00983	Drug metabolism - other enzymes	13960	13251	12253	9072	7237	12027	7254	11592	15940	15716	10386	16178	11566	11288	15512	2967	5873	2967	18616	11967	16996	6250	12786	11492	14618	5824	11658	12854	13540	13596	6509	6365	2758	5624	7099	5060	9383	10692	7750	23853	14981	13454
ko00984	Steroid degradation	1513	1264	999	550	1039	791	409	899	2758	771	364	606	389	328	336	262	515	262	1063	642	523	1075	1137	833	1097	900	886	837	819	787	862	704	337	293	181	154	473	434	481	407	1297	964
ko01040	Biosynthesis of unsaturated fatty acids	19614	18152	16317	12659	11980	16157	9133	15228	23001	22795	13967	24753	14582	14080	18817	5662	11209	5662	24704	14440	20555	10642	19150	16408	21046	8636	16482	16078	17642	18453	12836	12092	5659	7453	9327	6740	11557	12718	9823	28242	18565	16235
ko01051	Biosynthesis of ansamycins	4446	4162	3791	2449	2892	3595	1765	3180	5763	4773	3049	4579	2759	2825	3242	1336	2640	1336	4883	2955	4306	2738	3840	3607	4280	2215	3459	2955	3582	4044	3336	3078	1597	1730	1682	1359	2719	2892	2417	4906	4789	3727
ko01053	Biosynthesis of siderophore group nonribosomal peptides	1525	1484	1403	599	242	1212	524	227	2484	2652	868	3648	994	792	1025	253	501	253	2123	1164	1194	824	1567	997	1151	782	845	995	1136	1243	573	625	116	676	754	336	872	1084	607	863	1771	1534
ko01054	Nonribosomal peptide structures	816	619	409	675	1454	631	253	1570	862	809	701	661	212	389	361	224	438	224	373	221	296	588	441	480	563	333	447	100	304	478	1122	1155	612	295	174	358	382	155	583	345	257	415
ko01055	Biosynthesis of vancomycin group antibiotics	3944	3896	3753	2900	2175	2853	2347	3423	3866	4441	2902	4893	3887	3570	4987	974	1930	974	6090	3843	5440	1539	4080	3613	4569	2163	3718	4117	4414	4507	1649	1519	547	1652	2261	1443	3098	3753	2346	7842	5263	4469
ko01056	Metabolism of terpenoids and polyketides	948	726	501	54	54	414	189	39	2262	189	24	27	60	24	57	0	0	0	420	255	54	648	522	405	585	372	366	570	306	42	0	0	0	0	0	0	126	198	45	0	528	129
ko01200	Carbon metabolism	223376	210211	192341	143623	148842	189869	111091	191713	237946	250646	162907	253246	174811	172464	219526	68103	134704	68103	283823	181293	258196	116476	205577	186916	233669	107347	188378	177120	204549	221912	147937	139691	67927	97087	107170	80892	154675	166621	136554	335047	233446	228731
ko01210	2-Oxocarboxylic acid metabolism	59564	57380	53831	40240	39753	50710	31264	53078	60301	68586	45137	67624	50961	49373	63334	18593	36801	18593	80538	51174	74170	28755	55541	51801	63696	30002	51960	50780	58352	62984	37755	35287	16213	27265	30234	22379	43409	48615	36637	97625	68880	62205
ko01212	Fatty acid metabolism	79135	73160	65630	51103	53897	66022	38811	67291	86451	86677	55392	90420	59010	57407	75196	24120	47726	24120	99640	61731	86871	43599	75756	67109	85498	38674	67276	62494	71106	76416	54749	50061	25088	31699	36843	27804	52373	56366	46251	116129	76270	76645
ko01220	Degradation of aromatic compounds	22051	19119	15856	12207	23615	22355	6934	19599	31732	23586	13569	22550	8854	9621	8077	9795	19319	9795	19374	13188	17658	19576	21630	17782	21256	11987	17486	7746	14232	20203	28975	24185	14732	9993	6419	6119	14042	11580	15775	13765	19319	25282
ko01230	Biosynthesis of amino acids	246965	237711	222910	159931	151207	214796	125858	203855	258245	288205	183731	288751	204541	198716	255391	73781	146029	73781	329415	207670	299602	119126	228129	210520	258989	121683	209458	207277	235782	252551	146955	139342	63474	109362	123728	90241	174403	196566	145684	387869	278232	248900

## Sheet: STEPPE
Table S8. KEGG pathways frequency predicted with Picrust2.
		STEPPE: bulk soil (BS*)																					STEPPE: rhizosphere surrounding soil (RSS)
		Moschopsis monocephala			Nassella nardoides			Senecio puchii			Calamagrostis crispa			Calamagrostis cabrerae			Mulinum crassifolium			Pycnophyllum bryoides			Moschopsis monocephala			Nassella nardoides			Senecio puchii			Calamagrostis crispa			Calamagrostis cabrerae			Mulinum crassifolium			Pycnophyllum bryoides
		MOS			NAS			SEN			DEY			FES			MUL			PYC			MOS			NAS			SEN			DEY			FES			MUL			PYC
KO CODES	Description	S1	S2	S3	S1	S2	S3	S1	S2	S3	S1	S2	S3	S1	S2	S3	S1	S2	S3	S1	S2	S3	S1	S2	S3	S1	S2	S3	S1	S2	S3	S1	S2	S3	S1	S2	S3	S1	S2	S3	S1	S2	S3
ko00010	Glycolysis / Gluconeogenesis	75650	96170	75200	67809	55546	54444	68104	62178	56517	67808	62094	71846	84538	84976	86022	39766	76992	63109	54245	57007	55934	66390	64125	55220	27694	12500	26464	30888	32092	20451	33191	50521	21894	39692	36658	39364	66812	71146	59116	56674	59977	29161
ko00020	Citrate cycle (TCA cycle)	61608	79687	60122	56205	43741	43476	57080	50008	45711	56311	51220	60063	70937	71198	72032	33520	61949	50155	45468	42315	44959	56287	52386	43713	22014	10192	19698	25316	27289	15759	27174	40676	16770	32111	31305	31962	54706	54248	44689	48084	46609	21332
ko00030	Pentose phosphate pathway	60134	77802	58920	53330	40325	39900	54764	48394	42239	49640	44982	53174	63543	64317	65721	26990	57866	48749	35656	37359	40952	55775	51131	43831	21459	10349	20260	23670	23878	15076	22570	35195	14900	28702	26098	27310	48563	54118	43070	38497	44716	19901
ko00040	Pentose and glucuronate interconversions	23633	28069	20902	18950	15797	14883	20149	17388	15220	23522	22252	24325	27243	27441	28775	15017	23306	19663	15586	16675	18137	21379	19878	17404	9411	4425	9464	9788	9113	6568	11630	19720	7763	14850	12858	12942	20588	22196	18414	18652	18999	8732
ko00051	Fructose and mannose metabolism	47903	61603	44682	38822	29556	28251	43426	34825	30225	39974	35495	43640	50917	51722	52600	19557	46701	38730	26989	25125	32898	46590	42250	34968	18098	8505	15837	18891	18124	11722	15884	27174	9936	21224	20183	19659	36766	41816	31716	28607	33958	14079
ko00052	Galactose metabolism	35331	46476	33725	30878	23085	21919	32678	27199	24223	34018	31705	35633	41648	42380	44183	22929	34033	29476	24209	24990	25616	34926	31401	25918	13047	6079	11744	14595	14864	8900	16933	27691	10244	21347	19871	19333	31734	31328	25596	29939	27495	11942
ko00053	Ascorbate and aldarate metabolism	10585	10511	9359	7172	7890	7714	7050	8283	6677	10470	10324	10426	11074	10901	11112	6521	11902	9764	9666	11216	9662	7174	8573	8917	4254	1749	5289	4559	4770	3803	6848	9201	5245	7341	5876	7526	11245	13110	11507	9319	10945	6229
ko00061	Fatty acid biosynthesis	63640	80126	58567	50151	39447	39142	55584	47240	40151	54892	49316	59251	68301	68461	69498	28248	64291	52569	40053	42058	46504	58797	55955	47272	23094	10287	20867	25328	25728	16788	23662	38405	15268	30387	27899	29526	52803	59452	47118	41424	48221	21511
ko00071	Lipid metabolism	47284	49978	41496	41603	40048	38789	36025	42989	36918	38980	36911	39950	45710	46318	45045	22512	51932	43016	40503	51351	39161	36033	40615	39170	18146	7587	21000	21106	23678	17070	25731	30663	19055	27656	22236	32111	50636	56562	50370	37315	46217	27715
ko00072	Synthesis and degradation of ketone bodies	10547	10389	9548	9146	9337	9293	7294	10146	8593	9569	9861	8969	10245	10252	10044	7569	12172	10398	12324	16036	9716	7083	8813	9241	3742	1609	4960	5201	6695	4465	8686	8663	6274	8555	6727	10405	14760	14291	13839	12275	12394	7938
ko00100	Steroid biosynthesis	114	54	53	0	49	118	65	42	65	393	316	464	447	409	374	120	409	140	260	63	326	35	126	96	0	0	0	21	36	0	33	258	15	40	118	48	125	230	167	139	190	47
ko00120	Primary bile acid biosynthesis	399	134	213	132	355	338	58	361	203	248	300	174	190	148	109	245	527	504	513	1256	454	116	395	446	232	38	309	272	348	313	413	319	319	382	165	565	773	851	904	479	643	626
ko00121	Secondary bile acid biosynthesis	399	134	213	103	238	265	50	345	120	191	244	131	140	116	89	116	415	385	328	673	342	116	344	398	167	36	221	220	276	216	257	196	212	281	117	406	522	662	636	341	506	383
ko00130	Ubiquinone and other terpenoid-quinone biosynthesis	26558	33172	23022	21346	16362	15757	23914	19194	16923	24970	22114	27309	30640	31365	31657	12644	27466	21688	16657	14373	19964	26268	24244	19495	9735	4468	8045	10576	10611	6227	9266	17908	5343	12992	13056	11482	21638	23609	18085	18406	19415	7259
ko00140	Steroid hormone biosynthesis	1944	726	1119	747	1406	1333	466	1425	630	1768	1932	1591	1549	1454	1572	1373	1543	1466	1381	2055	1401	645	1422	1587	1217	284	1178	1038	1024	983	1191	1883	965	1482	963	1276	1664	2193	2050	1622	1634	998
ko00190	Oxidative phosphorylation	116461	152929	120417	99625	78112	79644	106323	91948	81812	106616	97382	113348	131527	131542	132360	61111	121790	96602	89532	82894	88697	104595	99923	84098	40958	19318	37348	48048	52523	31148	53934	76614	33189	61980	59853	65318	108473	108075	89750	93067	92395	43848
ko00195	Photosynthesis	27457	37964	28697	25065	17878	18333	26459	22040	19624	23154	20530	25238	30174	30345	30652	12099	26674	21495	17424	14438	18513	25860	22978	18764	9166	4479	7808	10545	11225	6180	9870	15150	5893	12207	12372	11969	21961	22313	17437	18255	18846	7719
ko00230	Purine metabolism	158497	208941	160971	136799	106035	105290	144189	125843	110045	136178	123690	145525	172187	172809	175174	76362	156529	129257	108147	105468	112855	144557	135761	114355	56642	25833	51779	63980	67845	41199	66697	97328	42102	79256	74802	79587	137338	142667	116076	114341	119686	55749
ko00232	Caffeine metabolism	0	0	0	65	107	71	34	12	143	10	0	13	47	58	64	60	28	53	109	270	9	0	0	0	0	0	0	0	0	0	0	0	0	0	0	0	0	0	0	0	0	0
ko00240	Pyrimidine metabolism	118672	160830	123314	104542	77662	78275	111814	93431	82799	104370	93608	112769	132617	133273	135441	57379	117196	95140	78888	70897	83885	111230	102153	83637	42288	19941	36720	47300	49066	28827	46882	73434	28385	57545	56661	55499	98949	101261	80574	84932	85650	37067
ko00250	Alanine, aspartate and glutamate metabolism	73288	94708	68819	60833	46415	45064	66436	55584	48134	60945	54542	66025	78393	78921	80117	32101	71534	59077	46170	43555	50360	69488	63901	52626	26510	11792	23740	29016	29686	17841	27457	41832	17780	33288	31992	32207	59492	64142	50127	47486	53092	23730
ko00253	Tetracycline biosynthesis	14471	19162	13398	10773	7596	7511	13246	9771	8249	11950	10637	13025	15403	15414	15710	5878	13958	11385	8651	6846	9633	14211	12666	10020	5001	2378	4145	5558	5608	3156	4800	7647	2911	6069	6153	5710	11015	11646	8622	8839	9657	3664
ko00260	Glycine, serine and threonine metabolism	84928	105968	81735	69878	56667	56263	74126	66106	57786	72827	66179	77790	90389	90962	91556	39817	86424	70261	60868	59763	62073	75036	72549	62370	31519	13842	30323	34318	36320	22508	37199	52789	24903	41838	39546	42468	74750	79862	64844	60146	66715	33695
ko00270	Cysteine and methionine metabolism	67852	84855	62396	52496	41029	41077	59269	49781	42191	60194	54085	65016	73688	74243	74942	31132	69648	55449	44723	42111	50841	62186	59617	49691	24078	10977	21912	26822	27727	16841	26421	43578	16670	33188	31822	31924	57388	62819	49744	47021	51870	22805
ko00280	Valine, leucine and isoleucine degradation	67559	74878	58308	59231	52678	51342	54851	58397	51163	59922	56300	61968	71061	72244	71253	37541	72912	59480	60820	66387	54827	56409	59061	53274	25065	10851	26935	30078	34395	21666	38296	47053	26437	40403	36035	45151	72330	73339	64375	59060	62606	35088
ko00281	Geraniol degradation	7559	6564	6832	7712	8587	8149	5050	8433	7445	6935	6870	6749	7584	7698	7248	5088	8713	7170	8391	11373	6928	4347	6219	6372	3322	1064	3976	3883	4610	3346	5411	6339	4001	5641	4342	6701	9611	9967	9784	7984	8397	5794
ko00290	Valine, leucine and isoleucine biosynthesis	42499	54272	43781	38471	30110	30595	37769	36431	31109	33295	30592	35177	42867	42746	43373	18001	40424	34011	26263	28169	28295	36212	34785	30372	15191	6981	14834	17110	17903	11568	16879	23358	11499	20178	17595	20475	34878	38333	31655	27177	31496	15461
ko00300	Lysine biosynthesis	37971	50048	40100	35906	28090	28547	35012	32776	29477	33074	30061	35266	41843	42220	42547	18557	38153	31022	27131	26241	27523	33117	31621	27237	13087	6154	12485	15191	16326	9988	16576	23789	10576	19486	18295	20022	33350	34742	28769	28050	29454	13789
ko00310	Lysine degradation	26349	27672	23091	22071	22481	21423	19972	22861	20206	26319	25539	26415	29414	29469	29205	18091	30665	24889	27507	32019	24334	19932	22726	21810	10526	4163	12144	12444	14469	9923	18193	22559	12862	18871	16116	21171	32132	32074	29708	27420	27580	17054
ko00311	Penicillin and cephalosporin biosynthesis	7128	8380	3981	4193	2571	2138	6165	3683	2848	5798	5012	6494	7299	7562	7669	2793	6796	5676	4062	3010	4766	8210	7082	5249	2496	1181	1916	2750	2690	1303	2045	3784	1140	2807	3090	2363	5321	5731	3786	4109	4710	1389
ko00330	Arginine and proline metabolism	81580	95958	75946	67326	57264	57780	68101	66032	57191	73432	67390	77794	88568	89214	89529	40146	86882	69524	62169	62740	64143	68631	70605	62262	30381	13260	30706	33749	35989	23554	39224	56135	26613	43781	40099	44932	75593	82594	68544	61575	68895	35378
ko00332	Carbapenem biosynthesis	1820	2775	3451	3135	2806	3233	1886	2888	2921	2585	2376	2692	3049	2926	2946	1754	2335	1550	1781	2483	1998	474	954	1174	544	212	702	696	851	686	1234	2351	803	1570	1286	1564	1972	2221	2379	2091	1901	1129
ko00340	Histidine metabolism	41290	53461	39693	37375	28978	28661	38558	33080	30446	36728	32579	40013	46602	46645	47093	18274	42130	33686	24857	24337	30036	38213	35162	29525	14795	7255	13788	15957	15696	9918	14502	25425	9386	18981	18021	17103	32288	36773	28986	25581	30054	13079
ko00350	Tyrosine metabolism	28112	28121	20860	18272	18596	17635	19878	20108	16292	25157	24205	25572	28143	28579	28510	15096	31303	26096	25432	28989	24343	22743	25357	23926	11138	4766	12273	12643	13937	9821	17004	20613	12015	17856	15195	19951	31520	33728	29116	25144	28279	16160
ko00360	Phenylalanine metabolism	39612	37644	31651	28872	31362	30427	26737	32709	27502	41748	40425	42047	44535	44719	43932	27621	48090	38114	42650	48775	39482	28341	34732	34150	15127	6073	18261	18160	21040	14504	27831	37128	19724	29346	25203	32265	48531	51032	46260	41898	43813	25570
ko00361	Chlorocyclohexane and chlorobenzene degradation	9995	8191	6281	5297	5919	5675	5621	7154	4778	7293	7104	7392	7991	8058	7893	3364	10152	8496	7209	7878	7671	6993	8664	8467	3852	1460	4621	4191	4642	3416	5167	5890	4151	5170	3954	5690	9205	11848	9737	6018	9294	5129
ko00362	Benzoate degradation	26837	23574	23191	21125	24566	23604	16452	25335	20886	21611	21994	20588	23212	23113	21908	13602	31275	26416	27745	37855	24497	15968	22327	24239	10338	4215	14295	12625	14690	11806	18616	18541	14756	18394	13044	23059	32988	37826	35093	23527	31080	20234
ko00363	Bisphenol degradation	894	333	504	273	928	688	153	755	489	588	689	470	529	473	400	403	1100	1043	1065	1776	921	255	746	971	519	108	813	504	593	610	881	661	785	683	331	927	1321	1662	1633	713	1274	1139
ko00364	Fluorobenzoate degradation	7540	6831	4302	3461	3503	3315	4665	4523	2885	5904	5668	6062	6486	6507	6519	2952	7837	6655	5280	6119	5974	6269	6956	6493	2827	1188	3147	3159	3425	2411	3664	4679	2765	4008	3244	4212	7185	8805	7100	4996	6968	3598
ko00365	Furfural degradation	1191	428	741	217	623	590	194	839	263	699	883	515	442	420	372	292	1169	914	1412	1222	993	320	759	919	383	156	863	485	398	433	931	621	996	730	394	988	1172	1709	1474	627	1484	862
ko00380	Tryptophan metabolism	38425	39237	29058	28164	27483	25759	28356	29948	24767	33665	31937	34607	38709	39091	38681	20122	42104	34925	33567	38676	32147	31674	34425	31785	15139	6184	16805	17175	18909	13082	21623	27151	15614	22878	19514	25202	40863	44313	38354	31785	36776	21092
ko00400	Phenylalanine, tyrosine and tryptophan biosynthesis	60452	82484	63752	55309	40649	41816	57574	49338	43856	50795	44247	56151	66158	66324	67306	23639	59213	47183	32361	30085	41040	55434	50384	41697	20893	9948	18253	22482	22093	13736	18014	33135	11178	25183	24206	22751	43375	50623	38861	33780	40747	16061
ko00401	Novobiocin biosynthesis	10069	13074	9942	7922	6334	6340	8968	7313	6400	9474	8436	10305	11530	11475	11749	4769	10251	8071	5903	5791	7649	8967	8443	7156	3686	1691	3345	3815	3628	2460	3527	6865	2244	4913	4586	4259	7750	9055	7120	6435	7346	3062
ko00410	beta-Alanine metabolism	21309	21992	20851	18406	19060	18608	15570	19869	17338	18651	18180	18540	21184	21207	20715	12167	24123	20038	21653	27811	18574	14477	18248	17700	8822	3347	10481	10083	11281	8547	14056	15745	10431	14015	11096	16535	24768	26548	24512	19440	22210	14455
ko00430	Taurine and hypotaurine metabolism	17135	18499	12884	11429	9408	9140	13024	11999	9041	12639	11430	13598	15805	15872	15828	5780	16318	13738	10670	11067	11679	15186	15496	13068	6444	2697	6051	7054	7391	4802	6376	8508	4353	7363	6481	7647	13795	16284	12644	9588	12783	5912
ko00440	Phosphonate and phosphinate metabolism	6340	4725	4173	3354	4164	4238	3019	5080	3119	5970	6373	5417	5778	5764	5686	4611	7429	6307	7116	9728	6375	3966	5935	6124	2411	824	3199	3354	4234	3057	5616	5963	4105	5637	4124	6918	9554	9682	9306	7968	8343	5610
ko00450	Selenocompound metabolism	35554	45027	31691	26259	20267	18900	31350	24482	20582	29454	26683	31621	37087	37562	38284	16257	34524	29032	22518	21425	24594	34685	31763	26027	13158	6057	11514	14490	14851	8806	13745	21020	8557	17045	16315	16586	30060	31272	24414	24637	26094	11583
ko00460	Cyanoamino acid metabolism	12460	13223	10275	9932	9089	9129	9816	9913	8786	13157	12471	13541	14899	14790	15194	8408	13916	10968	10225	11437	11008	9841	10414	9460	4466	2198	4794	5297	5583	3817	7096	11546	4640	8601	7477	8342	12418	13168	11531	11344	11185	5349
ko00471	D-Glutamine and D-glutamate metabolism	11525	16313	12355	10126	6988	7134	11164	9164	7834	9928	8959	10680	12746	12821	13077	5493	11483	9384	7536	6522	8003	11358	10194	8147	3808	1848	3377	4505	4717	2577	4594	6955	2811	5553	5516	5331	9718	9718	7650	8370	8383	3542
ko00472	D-Arginine and D-ornithine metabolism	416	174	213	93	315	372	129	289	234	572	546	578	504	491	425	236	826	518	618	729	704	137	418	482	129	36	216	211	305	222	373	469	281	358	279	484	745	913	859	530	731	467
ko00473	D-Alanine metabolism	7140	10013	8745	7287	5483	5769	6899	6579	6022	6104	5481	6559	7846	7866	7858	3274	7147	5581	5022	4578	5086	6047	5663	4878	2311	1216	2327	2783	2993	1719	2917	4164	1946	3362	3231	3472	5998	6321	5252	4883	5411	2539
ko00480	Glutathione metabolism	31447	35108	25951	21986	18906	18147	24146	22879	17681	25882	25280	25893	30101	30653	30889	17813	31305	27172	27897	29815	23604	27599	28640	25214	12156	5032	12049	14685	17300	10484	19746	21429	13150	19713	17629	22323	35685	33551	29411	30082	28889	16503
ko00500	Starch and sucrose metabolism	49035	62184	47014	41825	34727	33727	43427	39296	35209	46996	43176	49716	58176	58073	59906	28405	51285	42948	33027	40231	38498	44742	43129	37432	17808	7857	16818	19931	20373	13613	21580	36689	13627	28313	24796	26769	44045	48616	40459	37878	40299	18633
ko00510	N-Glycan biosynthesis	3640	4632	3772	3192	2718	2743	3314	2815	2609	3751	3427	3989	4396	4463	4583	2121	3962	3085	2710	2635	3012	3139	2958	2645	1444	702	1305	1471	1353	1073	1628	2766	1028	2153	1978	2096	3306	3489	2905	2901	2978	1307
ko00511	Other glycan degradation	3002	3241	1648	1876	1626	1656	2497	1262	1298	11564	11489	11442	10356	10350	11881	10699	4772	3431	2972	4724	6500	3554	3458	2599	1363	609	845	1623	1283	1103	4351	13480	1692	8050	6901	4897	5124	3580	4196	9934	4114	563
ko00520	Amino sugar and nucleotide sugar metabolism	108324	141365	96312	84950	60063	56545	99498	75853	63921	84981	74119	94222	112128	114252	116410	39283	101173	85019	55370	48163	69069	110592	98182	77635	39282	18446	32787	41808	39863	23820	31411	55070	19162	43028	42558	38222	77830	89149	64339	58870	71877	26575
ko00521	Streptomycin biosynthesis	29241	40097	29165	27263	19783	19561	28267	23830	21570	25265	22175	27755	33183	33357	34198	12477	28522	23705	13996	15332	20051	28589	25414	20972	10061	4965	8808	10916	10532	6465	8514	17309	5199	12946	12018	10572	21202	25031	19237	16788	20125	7787
ko00523	Polyketide sugar unit biosynthesis	15008	20841	15601	14464	10300	10453	14561	12635	11287	12694	11135	13948	16728	16640	17120	6092	14281	11963	6237	7285	10029	14318	12585	10625	5104	2577	4516	5456	5235	3260	3897	8542	2393	6366	5725	4872	10119	12506	9592	7764	9829	3674
ko00524	Neomycin, kanamycin and gentamicin biosynthesis	5285	7063	4599	4413	3171	2824	5019	3773	3367	4736	4178	5189	6196	6266	6499	2745	4825	4171	2654	2673	3419	5584	4785	3683	1984	845	1546	2027	1925	1051	1622	3486	952	2425	2427	1741	3797	4050	2983	3395	3363	1206
ko00531	Glycosaminoglycan degradation	207	136	156	209	430	391	203	104	363	1857	1791	1884	1653	1649	1855	1721	781	467	739	1179	1074	209	444	262	219	65	107	200	87	154	612	2117	252	1151	1040	621	666	456	602	1572	579	114
ko00540	Lipopolysaccharide biosynthesis	51683	69801	43656	29926	19044	17687	46325	27576	20586	43237	37439	48328	55517	55144	56982	16614	49683	40680	19641	15948	34914	55078	47815	36781	17936	8555	13842	18498	16343	10030	10537	26437	5714	18861	18544	14130	33415	41920	28443	23570	32281	9817
ko00561	Glycerolipid metabolism	21719	27324	19556	18162	14268	13911	19613	16407	14791	21622	19797	22987	26111	26167	26861	13161	22589	18042	15468	15073	16869	20412	18686	15601	7797	3507	7413	8660	8989	5293	9948	17020	6296	12358	11773	11260	19227	19792	16166	17264	16974	7767
ko00562	Inositol phosphate metabolism	10082	13158	10347	10440	8564	8557	9723	9211	9358	10415	9462	11079	12892	13036	13283	6600	11275	9014	8366	9390	8335	8997	8614	7422	3520	1677	3534	4093	4471	2603	5103	8316	3260	6109	5793	5779	9701	9904	8477	8823	8572	4317
ko00564	Glycerophospholipid metabolism	44178	57326	42775	36063	28150	27752	39776	33226	29202	38426	34468	41502	48367	48376	48684	19698	45122	36195	29092	27697	32339	40830	38042	32002	15438	7231	14219	17399	18104	10805	16973	26870	10872	20853	20054	20667	37268	40375	32049	30049	33430	15285
ko00565	Ether lipid metabolism	148	58	88	188	587	282	110	175	515	653	641	641	803	740	788	688	383	354	502	895	384	59	119	156	65	29	147	85	61	42	433	886	306	464	406	301	372	348	378	627	363	188
ko00590	Arachidonic acid metabolism	858	491	623	394	773	789	356	628	479	1715	1747	1645	1450	1431	1529	1370	1384	1043	1190	1786	1429	363	926	925	489	142	537	515	484	512	989	1995	648	1293	1024	1076	1429	1567	1593	1736	1347	738
ko00591	Linoleic acid metabolism	32	18	0	18	88	51	0	0	0	978	1023	914	782	751	893	1069	228	158	204	448	506	50	59	69	46	2	57	61	36	19	382	1299	197	705	606	333	375	161	328	949	284	86
ko00592	alpha-Linolenic acid metabolism	2913	3966	2914	3864	2752	2820	3206	3058	3158	2692	2219	3092	3582	3788	3712	1321	2990	2202	1950	1269	1967	2917	2482	1930	995	526	773	1101	1146	510	819	1780	433	1174	1440	972	2081	2171	1601	1889	1870	565
ko00600	Sphingolipid metabolism	2272	929	1291	987	1819	1769	602	1449	696	6089	6449	5649	5111	4960	5824	5972	2431	2141	2129	3835	3424	1032	1882	2015	1622	356	1392	1442	1341	1450	3282	7551	1812	4988	3766	3547	3460	3031	3532	5771	2860	1265
ko00603	Glycosphingolipid biosynthesis - globo and isoglobo series	316	193	199	247	429	514	193	130	363	3316	3344	3222	2802	2735	3188	3361	1175	810	1184	2273	1872	311	614	487	276	83	213	318	245	300	1404	4101	617	2381	2006	1476	1407	923	1290	3046	1152	374
ko00604	Glycosphingolipid biosynthesis, ganglio series	159	101	117	139	204	288	149	73	239	1807	1762	1813	1533	1517	1726	1721	745	417	739	1179	1074	180	415	222	122	48	64	165	87	100	612	2117	252	1139	1032	621	655	426	586	1572	579	114
ko00620	Pyruvate metabolism	85669	105007	79197	72493	60284	59023	74331	68496	60684	73616	67785	77639	91841	92029	92747	41302	88123	73026	61147	66907	63872	75122	73630	64447	30758	13916	30471	35235	37482	24410	38231	53476	25501	44738	39752	46773	77965	84364	70294	62267	70018	35148
ko00621	Dioxin degradation	1486	662	922	296	1178	1002	243	1063	539	1073	1322	800	716	627	533	671	1929	1717	2045	3042	1721	400	1134	1634	661	222	1322	775	822	898	1536	1144	1428	1291	664	1810	2362	3023	2887	1449	2484	1932
ko00622	Xylene degradation	1790	863	1177	417	1595	1322	356	1281	827	1382	1688	1059	1011	957	889	836	2537	2385	2483	3781	2225	562	1523	2251	830	354	1625	938	961	1166	1925	1475	1704	1676	889	2270	2925	3906	3633	1852	3178	2295
ko00623	Toluene degradation	6744	6534	3894	3299	3061	2754	4617	3810	2668	5504	5157	5786	6201	6274	6327	2684	6915	5709	4664	4469	5180	6031	6170	5454	2461	1107	2669	2685	2735	1821	3092	4266	2327	3365	2995	3281	5918	7222	5556	4207	5795	2623
ko00624	Polycyclic aromatic hydrocarbon degradation	1647	674	1029	577	1591	1331	380	1310	977	1095	1307	848	965	917	811	705	2057	1980	1974	3613	1733	556	1564	1928	822	281	1238	924	991	1127	1472	1093	1273	1393	663	1932	2485	3210	3031	1526	2539	1893
ko00625	Chloroalkane and chloroalkene degradation	10984	9148	10066	8989	11055	11074	6691	10291	9177	10936	11038	10532	11127	11055	10791	6857	13939	11067	12105	16923	11665	5372	8475	10022	4579	2169	6438	5280	5849	5204	8566	10048	6648	8955	6446	10722	14770	16888	16073	11318	14027	9473
ko00626	Naphthalene degradation	4204	2671	3741	3615	4612	4930	1913	4684	3756	3695	3838	3426	3542	3542	3242	2337	5354	4268	5034	7551	4489	1281	3341	4120	1746	606	2440	2165	2772	2377	3528	3581	2748	3508	2344	4626	6145	7124	6976	4519	5727	4084
ko00627	Aminobenzoate degradation	18393	14100	14755	12764	15903	15720	9706	16878	12736	14307	14578	13672	15149	14866	13941	8292	21096	17482	19083	24148	16606	9444	14698	16294	7440	2754	10109	8655	10149	8076	12846	12498	10177	12011	8583	15523	21874	25666	23566	15400	20809	13857
ko00630	Glyoxylate and dicarboxylate metabolism	65404	74383	61373	53512	49009	49046	51969	54436	46990	54243	50912	56210	65137	64770	64106	28933	70479	57546	51962	60129	52042	50915	54437	51918	23802	10835	26507	27796	30905	21470	33138	40154	23797	35834	29901	41017	65227	72923	62859	48742	59534	33396
ko00633	Nitrotoluene degradation	7152	4347	5167	2616	5963	5640	2605	5551	4209	5840	6558	4945	5815	5055	4681	3456	9377	7688	7745	11921	7430	1783	5045	6538	2264	999	4087	3217	3704	3526	5309	5152	4673	5267	2910	7214	9244	11783	11224	6230	9577	6632
ko00640	Propanoate metabolism	65775	76438	59259	54068	46884	46108	54165	53840	46122	53333	49659	55591	65711	65784	65149	29285	68976	57084	50291	57048	49731	55210	56712	50615	23769	10520	24902	27754	30228	20154	30905	38034	21734	33992	29127	38239	62887	68504	58176	47278	56557	30711
ko00642	Ethylbenzene degradation	3014	3989	2959	3892	2704	2848	3211	3144	3147	2677	2210	3072	3552	3756	3671	1292	2974	2193	1928	1251	1953	2948	2566	1987	1006	524	752	1132	1216	528	799	1722	414	1181	1428	978	2083	2198	1601	1866	1875	531
ko00643	Styrene degradation	11476	9790	8560	8215	9048	8757	7058	9798	7868	9308	9272	9148	10372	10525	10184	5391	12766	10686	11509	12823	10020	7523	9738	10075	4301	1934	5772	5242	6060	4391	7786	7863	6011	7337	5823	8934	13276	14934	13194	9895	12544	7603
ko00650	Butanoate metabolism	55835	62196	50115	46999	43791	41841	44513	47313	41495	47346	45523	47882	56370	56369	55781	30174	59550	49895	48838	57039	44337	44378	47281	44077	20741	9196	23304	24884	27941	18694	31732	37408	22741	33192	28033	37632	59302	61656	54782	47291	52134	30321
ko00660	C5-Branched dibasic acid metabolism	24645	32144	26304	22903	17907	18018	22158	21688	18419	18271	16764	19303	24136	24022	24451	9310	22931	19613	13414	15656	15724	20970	19939	17421	8784	4005	8676	9786	9899	6690	8768	12253	6170	11034	9061	11120	19107	22001	18154	14024	17745	8793
ko00670	One carbon pool by folate	28020	37761	30862	27419	21447	21916	26636	24220	22430	27133	25117	28459	33353	33622	34160	17441	28662	23043	22965	21330	21326	24442	23442	19633	10338	4696	9431	11932	13115	7784	14779	20790	9058	16567	16013	16850	27219	25204	21979	25401	22370	11262
ko00680	Methane metabolism	62187	72800	61098	49885	45870	45099	49924	51041	43884	50814	48056	52271	61809	61372	61406	28104	64539	53896	45600	54633	47128	48025	51539	47966	23027	10040	24718	25864	27231	19566	28821	37685	21065	32750	26790	35797	57565	66069	56406	43914	54134	29851
ko00710	Carbon fixation in photosynthetic organisms	39611	51600	39628	34592	26859	27153	35551	32062	27964	34944	32330	36707	43353	43369	44161	20306	39929	33267	27345	29743	29612	35508	33550	29283	13442	6508	13090	15836	16950	10427	17327	25387	11251	21445	19168	21666	35988	37892	31628	30025	32041	15306
ko00720	Carbon fixation pathways in prokaryotes	94433	118214	89796	79674	63617	63636	83365	75237	65651	77840	71123	82661	99305	98714	99532	41783	95117	78532	63174	66570	67384	83426	80211	69120	33020	15726	31505	38264	40523	25677	37992	53139	25038	45522	40871	47591	81372	87926	72047	63681	72651	34796
ko00730	Thiamine metabolism	27090	37719	29036	25010	17423	17542	25918	21892	19018	22378	20406	23831	29288	29579	30352	13227	24394	20930	16658	15489	17297	25949	23171	18803	9459	4543	8002	10821	11355	6361	10267	15518	6393	12822	12457	11968	22010	21926	17456	18953	18774	7881
ko00740	Riboflavin metabolism	20468	27359	19637	17596	12729	12321	18996	15686	13538	16028	14223	17458	21199	21461	21720	8477	19030	16190	12479	11770	13209	19958	17836	14454	7288	3307	6332	8076	8435	4798	7362	10568	4557	8820	8635	8663	16351	17096	13250	12812	14140	6223
ko00750	Vitamin B6 metabolism	16256	20709	15570	12745	9910	9670	14362	11882	10176	13410	12334	14197	16735	16854	17108	7462	15863	13151	11155	10328	11269	14701	13689	11623	5650	2718	5424	6474	6707	4133	6860	9524	4507	7936	7471	8069	13869	14490	11582	11303	12242	5494
ko00760	Nicotinate and nicotinamide metabolism	39554	52392	41555	36958	27960	28356	36716	33608	29665	34166	31379	36172	42954	43177	44025	20211	38438	31730	26727	25744	27424	35586	32894	28044	13969	6658	13188	15947	16811	9955	16796	24992	10999	20165	18930	19469	33588	34734	28511	28805	29628	13581
ko00770	Pantothenate and CoA biosynthesis	45370	58477	49687	41913	33804	34687	40162	40092	34620	37999	35428	39603	47660	47448	47936	21985	44837	37054	32550	34039	32270	37139	36981	32644	16193	7258	16239	18671	20072	13052	21061	27757	14225	23774	20911	25021	40481	42561	36292	33211	35875	18506
ko00780	Biotin metabolism	33322	41927	34140	25151	22456	22592	28178	24906	21963	32597	29973	34467	38632	38128	38869	18256	36512	29054	24548	28341	27622	27846	28720	25513	12449	5279	11745	13629	14081	10002	15213	24920	9927	19046	16843	18842	30979	34673	29057	26100	28324	13831
ko00785	Lipoic acid metabolism	6299	8508	6367	5049	3859	3995	5966	4585	4087	5725	5032	6299	7350	7261	7422	2866	6571	5074	4133	3304	4517	5824	5317	4278	2286	1001	1821	2430	2463	1516	2301	3711	1328	2849	2903	2768	5006	5126	3954	4248	4266	1731
ko00790	Folate biosynthesis	38348	50993	39018	33010	25365	25353	35510	29641	26386	34176	30809	36764	42814	43130	43751	18836	38654	31158	26519	24163	27666	35482	33095	27387	14049	6456	12290	15582	16137	9897	15969	24194	9801	19016	18557	18857	32951	34110	27482	27934	28625	12694
ko00791	Atrazine degradation	1821	932	1111	468	1374	1371	324	1362	857	1176	1440	863	896	760	679	888	2354	2278	2285	4619	2059	512	1550	2201	662	254	1252	937	1224	1281	1854	1347	1454	1723	807	2565	3045	3827	3675	1818	2980	2252
ko00830	Retinol metabolism	3757	2502	3489	3470	4280	4598	1827	4330	3612	3472	3573	3252	3373	3376	3091	2221	4922	3854	4706	6878	4147	1136	2944	3659	1463	553	2145	1899	2475	2072	3234	3362	2495	3215	2219	4220	5582	6411	6295	4178	5205	3642
ko00860	Porphyrin metabolism	51703	63483	51251	43357	38765	38200	43634	42389	37593	47959	44819	49696	56961	56740	56498	29168	57173	46427	42708	53353	43872	43239	44926	40122	19128	8132	19516	22530	24839	16275	26807	37731	17599	31339	26904	34866	54960	57436	50969	45226	48067	27805
ko00900	Terpenoid backbone biosynthesis	41240	55159	42343	37829	28774	29070	38524	34303	30620	35219	31636	37904	44962	45318	45553	19145	41763	33910	28615	28202	29686	37938	35135	29604	14038	6664	12894	16406	17763	10500	16570	23947	10427	20069	19116	20754	36020	37359	30572	29161	31303	14393
ko00901	Indole alkaloid biosynthesis	2266	2784	1272	1333	739	632	2038	1136	851	1521	1211	1816	2132	2172	2160	240	2135	1791	687	293	1346	2686	2245	1715	810	419	607	795	684	376	173	635	73	459	566	295	1234	1772	993	557	1285	314
ko00903	Limonene and pinene degradation	7439	6405	6553	5667	7115	6656	4604	6733	5692	7770	7732	7602	7924	7813	7645	5734	8963	7159	9018	11043	7428	4282	6149	6327	3542	1106	4387	3802	4235	3341	5923	7361	4522	5793	4671	6503	9502	9917	9515	8183	8469	5886
ko00906	Carotenoid biosynthesis	1142	1510	2244	1676	1917	2138	1132	1658	1977	2445	2445	2321	2362	2456	2467	2222	2497	1807	2666	4622	2276	522	1385	1251	525	238	573	827	970	842	1713	2564	991	2133	1681	2466	3104	2623	2992	3315	2485	1765
ko00908	Zeatin biosynthesis	3089	4362	3400	2963	2108	2179	3046	2587	2329	2625	2330	2857	3441	3458	3511	1413	2982	2403	1939	1636	2055	2889	2562	2078	1046	509	885	1194	1255	701	1119	1740	664	1396	1403	1347	2444	2458	1943	2079	2089	858
ko00909	Sesquiterpenoid and triterpenoid biosynthesis	467	247	301	155	493	480	197	218	219	725	673	763	782	758	759	316	828	556	587	735	650	176	411	517	344	87	278	265	210	339	287	466	235	333	259	436	644	895	800	485	673	397
ko00910	Nitrogen metabolism	33826	37196	28277	24030	22254	21542	25627	25488	20454	28393	26865	29230	33050	32996	33170	15635	36083	30229	24339	31619	27124	28071	30108	27629	12779	5330	13739	14476	15049	10996	16374	22704	11782	18986	15249	20247	33009	38661	32830	24775	31110	16935
ko00920	Sulfur metabolism	27906	27549	27962	19299	23964	22950	17186	24074	19963	27217	28080	25625	28082	27351	26970	18991	33742	28116	31271	42240	28105	16069	22775	25420	10069	4199	14642	13273	15747	12434	23272	25859	17363	23364	17267	27937	38139	41536	39325	31010	35040	22326
ko00930	Caprolactam degradation	6093	2855	4248	3025	5884	5391	1662	5494	3632	4720	5350	3949	3920	3787	3413	3646	7240	6464	7995	11597	6170	1863	4884	6282	3046	795	4388	3392	4095	3803	5961	4994	4895	5192	3231	6815	9142	10446	10222	6483	8432	6293
ko00940	Phenylpropanoid biosynthesis	1506	1056	1490	1792	2439	2401	962	1922	2285	4676	4784	4438	4473	4411	4732	4771	3104	2288	3902	5182	3234	632	1319	1492	549	189	787	971	1380	914	3238	5599	1847	3764	3265	3571	3906	2883	3406	5315	3009	1641
ko00941	Flavonoid biosynthesis	0	0	0	38	50	44	16	12	94	51	50	45	84	64	79	140	27	45	128	301	19	0	0	0	0	0	0	12	17	0	12	37	15	0	0	0	0	9	19	21	15	11
ko00943	Isoflavonoid biosynthesis	306	162	135	0	147	354	195	126	195	972	714	1215	933	930	792	120	1158	372	723	96	948	105	378	288	0	0	0	27	57	0	63	663	0	120	354	144	375	663	444	354	525	108
ko00944	Flavone and flavonol biosynthesis	0	0	0	28	132	36	18	22	100	18	8	28	91	82	67	0	19	21	0	0	0	0	0	0	0	0	0	0	0	0	0	0	0	0	0	0	0	0	0	0	0	0
ko00945	Stilbenoid, diarylheptanoid and gingerol biosynthesis	0	0	0	38	50	44	16	12	94	51	50	45	84	64	79	140	27	45	128	301	19	0	0	0	0	0	0	12	17	0	12	37	15	0	0	0	0	9	19	21	15	11
ko00950	Isoquinoline alkaloid biosynthesis	8222	9677	5626	4556	3556	2984	6697	4459	3306	7184	6526	7731	8698	8868	9074	3600	8174	6939	4998	4306	6055	8600	7982	6448	3199	1404	2784	3331	3202	2037	3204	5101	2049	3973	3826	3566	6997	7678	5699	5553	6346	2649
ko00960	Tropane, piperidine and pyridine alkaloid biosynthesis	10162	11798	8345	6648	6091	5516	8095	6735	5544	8849	8062	9457	10704	10645	10814	4415	10339	8597	6195	6860	7722	9036	8920	7808	4026	1709	3916	4106	3983	2891	3913	6496	2722	4975	4328	4668	8438	10029	8001	6373	7996	3959
ko00965	Betalain biosynthesis	2415	2881	1407	1517	942	838	2132	1302	1020	2064	1776	2321	2583	2589	2637	849	2322	1953	964	820	1653	2742	2360	1811	913	421	700	899	794	432	392	1339	196	847	898	499	1481	1937	1246	1100	1467	407
ko00980	Metabolism of xenobiotics by cytochrome P450	7122	4255	6106	5347	7382	7750	2766	7691	5821	6377	7360	5177	5681	5686	5128	5870	9293	7825	12044	15686	8010	2167	5974	7465	2772	980	4356	4331	6512	4638	9551	7231	6934	7940	5900	11131	14526	13319	13875	11911	11603	8903
ko00982	Drug metabolism - cytochrome P450	7490	4401	6344	5471	7941	8066	2850	7957	6164	6865	7952	5536	6128	6136	5506	6519	9894	8382	13347	17146	8598	2293	6263	7884	2945	1038	4731	4615	6931	4896	10507	7825	7637	8600	6456	12096	15782	14191	14845	13058	12535	9696
ko00983	Drug metabolism - other enzymes	17437	23092	16587	14075	10364	9963	16229	12438	10950	14996	13216	16441	19266	19234	19578	7722	16962	13943	10655	9825	12076	17215	15478	12232	6552	3013	5621	6911	6609	3981	5760	10141	3572	7476	7475	6643	13217	14255	10759	10794	11798	4965
ko00984	Steroid degradation	565	196	293	292	1135	589	129	533	538	485	479	461	495	421	319	525	772	808	969	1726	662	167	459	572	639	54	796	457	362	454	415	629	418	309	150	397	692	929	1010	496	667	867
ko01040	Biosynthesis of unsaturated fatty acids	22967	26332	18191	15985	13837	13520	18897	15902	13469	21862	19779	23511	25932	25882	26326	11435	25365	20147	15933	17475	18748	20954	21149	18004	8861	3735	8384	9489	9259	6529	9051	16328	6175	11823	10785	11092	19963	23503	18777	16226	19024	8872
ko01051	Biosynthesis of ansamycins	4533	5272	4525	3630	3145	3391	3620	3738	3169	4101	3993	4104	4753	4540	4636	2535	4810	3980	3677	4319	3632	3264	3462	3406	1506	762	1765	1826	1925	1359	2321	3131	1696	2664	2168	2774	4235	4704	4077	3547	3991	2040
ko01053	Biosynthesis of siderophore group nonribosomal peptides	789	811	963	1275	1427	1741	884	1131	1672	2112	1479	2679	2340	2356	2006	461	2487	928	1833	1045	1968	273	769	642	52	59	98	130	228	75	313	1522	88	348	824	442	889	1486	1117	797	1157	293
ko01054	Nonribosomal peptide structures	581	235	353	159	315	349	95	443	150	963	1198	716	712	705	739	1448	624	567	1758	1621	725	197	501	494	264	38	321	471	859	363	1521	1371	960	1235	1156	1489	1824	885	1147	2170	1071	881
ko01055	Biosynthesis of vancomycin group antibiotics	5739	7688	5436	5577	3842	3879	5578	4788	4302	4655	3933	5268	6368	6413	6492	1909	5380	4397	2218	2104	3618	5696	4978	3983	1972	980	1600	2074	1959	1125	1068	2850	599	1992	1967	1439	3436	4469	3182	2465	3440	1086
ko01056	Metabolism of terpenoids and polyketides	0	0	0	87	78	87	24	0	192	30	0	39	33	24	24	180	0	72	327	810	27	0	0	0	0	0	0	0	0	0	0	0	0	0	0	0	0	0	0	0	0	0
ko01200	Carbon metabolism	259321	321532	247551	221794	179742	178829	226779	210067	183206	219212	201323	231852	274203	275596	277855	122189	263293	217115	183096	191986	189292	228378	221865	192919	92960	42584	90359	106374	113562	71772	113087	157425	75298	132365	119773	137503	232759	248795	205840	186763	207491	102280
ko01210	2-Oxocarboxylic acid metabolism	76641	101202	80255	70408	53314	53942	70124	64850	55885	61979	56270	66210	80206	80215	81681	32652	72264	60609	43942	45397	50847	68219	63525	54141	27200	12650	25269	30220	30972	19568	27699	42735	18141	35559	31780	34090	59969	66621	53815	47424	54504	24631
ko01212	Fatty acid metabolism	91913	109361	81559	73839	62289	60845	77058	71843	61143	77820	71099	82682	95292	95868	96145	41633	95222	78362	64249	72296	69382	81285	80853	70650	34059	14887	33203	38142	40057	26992	38967	56244	26496	46767	41221	48604	83133	92750	76625	63767	75438	37570
ko01220	Degradation of aromatic compounds	18768	10054	14301	10893	17994	17714	6027	17851	12823	14613	16228	12624	12834	12498	11408	9103	23128	19985	22135	32854	19534	5659	14792	19521	7851	2742	12778	9244	10982	10531	16345	14645	13923	15092	8988	19776	25921	32962	31087	17297	26484	18571
ko01230	Biosynthesis of amino acids	303642	403038	317798	280372	214288	218621	281908	255172	226685	257140	230471	277502	329644	330328	334610	134390	299706	243552	187387	188212	211766	269879	252075	214397	106390	49833	98629	118221	121653	75894	112156	178154	72275	141900	131828	137264	243355	268440	216437	195393	221128	99839
